# Supplementary material for: Genetic ancestry, admixture and health determinants in Latin America
Source: BMC Genomics. 2018 Dec 11;19(Suppl 8):861. doi: 10.1186/s12864-018-5195-7 (PMC6288849; doi:10.1186/s12864-018-5195-7)
Supplement: Supplementary file 1 — Table S1. Lists of all SNPs that show significant ancestry-enrichment. For each admixed Latin American population, all ancestry-enriched SNPs (q < 0.05) are given along with their meta-information, observed and expected reference and alternate allele frequencies, and significance values. The allele (reference or alternate) and enriched ancestry (African, European or Native American) are designated for each ancestry-enriched SNP. (XLSX 177 kb) [file 12864_2018_5195_MOESM1_ESM.xlsx]

## Sheet: Colombia
Chromosome	Position	dbSNP rsID	Reference Allele	Alternate Allele	Observed Reference Allele Frequency	Observed Alterate Allele Frequency	Expected Reference Allele Frequency	Expected Alterate Allele Frequency	Chi-square Statistic	P-value	False Discover Rate (q-value)	Allele with Ancestry Enrichment	Enriched Ancestry	Color Code
1	11854476	rs1801131	T	G	0.867021	0.132979	0.753655	0.246345	12.6926	0.000367107	0.00662926	Ref	African
1	11856378	rs1801133	G	A	0.457447	0.542553	0.573814	0.426186	10.5315	0.00117358	0.016688	Alt	Native American
1	12267292	rs3397	C	T	0.324468	0.675532	0.501344	0.498656	23.1702	1.48e-06	6.5e-05	Alt	European
1	16505320	rs1497406	A	G	0.505319	0.494681	0.405511	0.594489	7.97321	0.00474746	0.0460074	Ref	African
1	32756439	rs1741981	T	C	0.75	0.25	0.574884	0.425116	23.6958	1.13e-06	5.12e-05	Ref	European
1	56112774	rs10443215	C	T	0.308511	0.691489	0.420999	0.579001	9.62815	0.00191617	0.0247269	Alt	Native American
1	65992625	rs1751492	C	T	0.329787	0.670213	0.441519	0.558481	9.51325	0.00203993	0.0260879	Alt	European
1	66058513	rs1137101	A	G	0.595745	0.404255	0.468376	0.531624	12.3055	0.000451636	0.00768313	Ref	European
1	89849574	rs928655	G	A	0.287234	0.712766	0.414305	0.585695	12.621	0.000381442	0.00669945	Alt	European
1	96943994	rs1973993	T	C	0.478723	0.521277	0.376769	0.623231	8.16998	0.00425894	0.0428733	Alt	Native American
1	114677948	rs529989	C	A	0.31383	0.68617	0.417058	0.582942	7.91002	0.00491616	0.047519	Alt	Native American
1	155279482	rs2297480	T	G	0.723404	0.276596	0.615325	0.384675	9.00383	0.00269414	0.0300794	Ref	European
1	155868625	rs2282301	G	A	0.739362	0.260638	0.630992	0.369008	9.15845	0.00247573	0.0294784	Ref	European
1	156879580	rs3737224	C	T	0.914894	0.0851064	0.819998	0.180002	11.6333	0.000647812	0.0102419	Ref	European
1	156881959	rs41273215	C	T	0.909574	0.0904255	0.81702	0.18298	10.3766	0.00127621	0.0177178	Ref	European
1	156883215	rs822442	C	A	0.909574	0.0904255	0.819256	0.180744	10.3766	0.00127621	0.0177178	Ref	European
1	196679455	rs10737680	A	C	0.430851	0.569149	0.563885	0.436115	13.5182	0.000236264	0.00459352	Alt	African
1	201345487	rs12564445	G	A	0.835106	0.164894	0.746893	0.253107	8.08512	0.00446302	0.0438722	Ref	European
1	206946407	rs1800872	T	G	0.297872	0.702128	0.416444	0.583556	10.6051	0.00112774	0.0161597	Alt	European
1	206946634	rs1800871	A	G	0.297872	0.702128	0.416444	0.583556	10.6051	0.00112774	0.0161597	Alt	European
1	226019653	rs1131873	G	A	0.87766	0.12234	0.783831	0.216169	10.1065	0.00147746	0.0200937	Ref	African
1	230294916	rs2144300	C	T	0.420213	0.579787	0.539063	0.460937	10.3553	0.00129104	0.0178708	Alt	European
1	232756026	rs10495332	T	C	0.984043	0.0159574	0.897812	0.102188	14.9885	0.00010817	0.00237737	Ref	African
1	237028564	rs3768142	G	T	0.303191	0.696809	0.415457	0.584543	9.66294	0.00188023	0.0244202	Alt	African
1	247675559	rs7550918	C	T	0.303191	0.696809	0.14463	0.85537	38.9234	4.41e-10	4.68e-08	Alt	Native American
2	10903412	rs1198872	C	T	0.547872	0.452128	0.652226	0.347774	9.40588	0.00216291	0.0270928	Ref	European
2	21225281	rs1042034	C	T	0.191489	0.808511	0.338072	0.661928	18.5726	1.64e-05	0.000525809	Alt	African
2	21231524	rs676210	G	A	0.81383	0.18617	0.661928	0.338072	19.9229	8.06e-06	0.00028595	Ref	African
2	21288321	rs562338	A	G	0.25	0.75	0.164833	0.835167	9.88864	0.00166302	0.0220352	Alt	Native American
2	25131316	rs6545814	A	G	0.62766	0.37234	0.501637	0.498363	12.2553	0.000463934	0.00783527	Ref	Native American
2	56120853	rs1430193	A	T	0.638298	0.361702	0.445612	0.554388	27.8901	1.28e-07	7.97e-06	Ref	European
2	111907691	rs724710	T	C	0.537234	0.462766	0.2911	0.7089	54.3825	1.65e-13	2.89e-11	Ref	European
2	113598107	rs4848306	G	A	0.632979	0.367021	0.525906	0.474094	8.53479	0.00348422	0.0369264	Ref	African
2	134266001	rs16826005	A	G	0.962766	0.037234	0.879229	0.120771	12.6819	0.000369202	0.00665481	Ref	European
2	152981335	rs16830728	G	T	0.930851	0.0691489	0.748693	0.251307	32.7943	1.02e-08	8.05e-07	Ref	European
2	159899489	rs7582141	G	T	0.81383	0.18617	0.922693	0.0773066	28.9788	7.32e-08	4.76e-06	Ref	European
2	159899913	rs6432512	C	T	0.808511	0.191489	0.92203	0.0779698	31.9491	1.58e-08	1.18e-06	Ref	European
2	159936391	rs264588	C	A	0.81383	0.18617	0.928763	0.0712368	39.9965	2.54e-10	2.77e-08	Ref	European
2	159950865	rs264631	C	G	0.797872	0.202128	0.922794	0.0772058	38.3245	5.99e-10	6.23e-08	Ref	European
2	165513091	rs10195252	T	C	0.68617	0.31383	0.574041	0.425959	9.59583	0.00195019	0.0250658	Ref	Native American
2	200638509	rs12615435	T	G	0.93617	0.0638298	0.848993	0.151007	10.7429	0.00104683	0.0151672	Ref	African
2	234668570	rs887829	C	T	0.659574	0.340426	0.751346	0.248654	8.19858	0.00419232	0.0422396	Ref	Native American
3	12475557	rs3856806	C	T	0.946809	0.0531915	0.862927	0.137073	11.4264	0.000724078	0.011209	Ref	African
3	26543420	rs2202157	C	T	0.946809	0.0531915	0.853766	0.146234	12.4987	0.000407228	0.00703569	Ref	African
3	119537291	rs3814058	T	C	0.840426	0.159574	0.710171	0.289829	14.9652	0.000109514	0.00240449	Ref	European
3	119813282	rs334558	A	G	0.638298	0.361702	0.519406	0.480594	10.3166	0.00131842	0.0182005	Ref	European
3	160429869	rs7624766	A	G	0.632979	0.367021	0.523039	0.476961	9.4	0.00216985	0.027157	Ref	European
3	170725542	rs10513686	G	A	0.771277	0.228723	0.865232	0.134768	14.9477	0.000110531	0.00242282	Ref	Native American
4	2906707	rs4961	G	T	0.835106	0.164894	0.744132	0.255868	8.08512	0.00446302	0.0438722	Ref	African
4	3006043	rs1024323	C	T	0.553191	0.446809	0.656072	0.343928	8.48881	0.00357338	0.0376038	Ref	Native American
4	6058497	rs16838131	G	A	0.978723	0.0212766	0.995026	0.00497419	9.04813	0.00262964	0.0294784	Ref	Native American
4	9926967	rs13129697	T	G	0.446809	0.553191	0.643162	0.356838	31.7469	1.76e-08	1.31e-06	Alt	African
4	38139024	rs9852	C	T	0.909574	0.0904255	0.815035	0.184965	11.3748	0.000744476	0.0114773	Ref	African
4	100163873	rs2201728	G	A	0.446809	0.553191	0.651335	0.348665	33.7149	6.38e-09	5.18e-07	Alt	European
4	100239319	rs1229984	T	C	0.0744681	0.925532	0.247982	0.752018	30.8936	2.73e-08	1.95e-06	Alt	African
4	100495488	rs1800591	G	T	0.845745	0.154255	0.746648	0.253352	10.0994	0.00148317	0.0201481	Ref	Native American
4	139493398	rs1450439	A	G	0.696809	0.303191	0.816779	0.183221	18.9939	1.31e-05	0.000434607	Ref	Native American
4	146875551	rs723794	G	T	0.292553	0.707447	0.409351	0.590649	10.6461	0.00110305	0.0158794	Alt	European
4	154609523	rs1816702	T	C	0.148936	0.851064	0.0888427	0.911157	7.82525	0.00515213	0.0492468	Alt	Native American
4	159630817	rs8396	T	C	0.861702	0.138298	0.730889	0.269111	16.8169	4.12e-05	0.00113987	Ref	Native American
5	7870973	rs1801394	A	G	0.723404	0.276596	0.592282	0.407718	13.7475	0.000209097	0.00414883	Ref	Native American
5	33951693	rs16891982	C	G	0.361702	0.638298	0.474599	0.525401	9.4096	0.00215852	0.0270709	Alt	European
5	63250851	rs1364043	T	G	0.819149	0.180851	0.698506	0.301494	13.3189	0.000262749	0.00501313	Ref	African
5	74642855	rs17244841	A	T	0.952128	0.0478723	0.987412	0.0125884	24.7634	6.48e-07	3.09e-05	Ref	Native American
5	74655498	rs17238540	T	G	0.962766	0.037234	0.98708	0.01292	12.6344	0.000378711	0.00666368	Ref	Native American
5	131819921	rs2070729	C	A	0.388298	0.611702	0.512604	0.487396	11.2604	0.000791774	0.0120658	Alt	African
5	137707315	rs757647	G	A	0.739362	0.260638	0.626389	0.373611	10.0373	0.00153403	0.0206204	Ref	European
5	167500460	rs13358864	T	A	0.946809	0.0531915	0.85534	0.14466	12.4987	0.000407228	0.00703569	Ref	African
5	176836532	rs1801020	A	G	0.25	0.75	0.380427	0.619573	14.0685	0.000176273	0.0036044	Alt	European
6	7102084	rs675209	T	C	0.356383	0.643617	0.518148	0.481852	19.1685	1.2e-05	0.00040224	Alt	European
6	7801112	rs6923462	T	C	0.835106	0.164894	0.906308	0.0936917	10.383	0.0012718	0.017709	Ref	Native American
6	12296255	rs5370	G	T	0.851064	0.148936	0.759012	0.240988	8.4432	0.00366411	0.03804	Ref	African
6	31111356	rs9263739	C	T	0.867021	0.132979	0.783081	0.216919	7.9854	0.00471561	0.0457856	Ref	Native American
6	31274380	rs9264942	T	C	0.702128	0.297872	0.595843	0.404157	8.83459	0.00295575	0.0324222	Ref	African
6	32667910	rs2647044	G	A	0.957447	0.0425532	0.894353	0.105647	8.05714	0.00453246	0.0442588	Ref	Native American
6	32975014	rs399604	T	C	0.723404	0.276596	0.538693	0.461307	26.2092	3.06e-07	1.74e-05	Ref	African
6	33283766	rs3130100	T	C	0.382979	0.617021	0.514432	0.485568	13.3114	0.000263793	0.00502834	Alt	African
6	35369806	rs1883322	C	T	0.212766	0.787234	0.335428	0.664572	12.6288	0.000379844	0.00667696	Alt	Native American
6	35395010	rs3734254	C	T	0.196809	0.803191	0.30694	0.69306	10.9958	0.000913208	0.0135609	Alt	Native American
6	99782879	rs17059400	A	C	0.744681	0.255319	0.859445	0.140555	21.603	3.35e-06	0.000133309	Ref	European
6	110777962	rs6907567	A	G	0.776596	0.223404	0.677464	0.322536	8.76055	0.00307816	0.0335131	Ref	European
6	110778128	rs714368	T	C	0.776596	0.223404	0.678877	0.321123	7.93125	0.00485882	0.0470019	Ref	European
6	121748542	rs11154022	A	G	0.276596	0.723404	0.40111	0.59889	11.7347	0.000613438	0.00981643	Alt	African
6	122146034	rs9398652	C	A	0.893617	0.106383	0.790648	0.209352	11.6792	0.000632017	0.0100472	Ref	European
6	135419018	rs9399137	T	C	0.87766	0.12234	0.755396	0.244604	15.2254	9.54e-05	0.00214355	Ref	African
6	137102365	rs9376230	C	A	0.303191	0.696809	0.411279	0.588721	8.79841	0.00301493	0.0330123	Alt	African
6	154487421	rs2281617	C	T	0.882979	0.117021	0.729246	0.270754	22.6289	1.97e-06	8.39e-05	Ref	European
6	155929801	rs35229355	C	T	0.984043	0.0159574	0.85197	0.14803	26.2277	3.03e-07	1.73e-05	Ref	European
7	29014195	rs2018683	G	T	0.462766	0.537234	0.568649	0.431351	8.67659	0.00322324	0.0347192	Alt	European
7	80236014	rs13236689	T	G	0.654255	0.345745	0.535196	0.464804	10.3553	0.00129104	0.0178708	Ref	European
7	102519031	rs17135875	T	C	0.734043	0.265957	0.848113	0.151887	17.9805	2.23e-05	0.000677105	Ref	Native American
8	11643915	rs804292	G	A	0.228723	0.771277	0.15259	0.84741	7.99133	0.0047002	0.0456936	Alt	Native American
8	132330716	rs10108033	T	C	0.159574	0.840426	0.25714	0.74286	9.06429	0.0026065	0.0294784	Alt	African
9	4744743	rs409801	T	C	0.654255	0.345745	0.526935	0.473065	12.2901	0.000455369	0.00773961	Ref	African
9	4763176	rs385893	T	C	0.601064	0.398936	0.435816	0.564184	20.7855	5.14e-06	0.000194113	Ref	African
9	14446001	rs1556032	C	T	0.409574	0.590426	0.586649	0.413351	23.8615	1.04e-06	4.73e-05	Alt	Native American
9	35141705	rs10972341	A	G	0.287234	0.712766	0.460916	0.539084	23.2994	1.39e-06	6.14e-05	Alt	African
9	93636664	rs290227	G	A	0.808511	0.191489	0.656864	0.343136	19.7759	8.71e-06	0.000305674	Ref	European
9	104378003	rs10121600	C	T	0.617021	0.382979	0.718551	0.281449	9.48539	0.00207114	0.0263504	Ref	Native American
9	108967088	rs2090409	C	A	0.728723	0.271277	0.591503	0.408497	14.8693	0.000115222	0.00251408	Ref	African
9	124565820	rs10760187	T	C	0.601064	0.398936	0.374288	0.625712	42.0838	8.74e-11	1.04e-08	Ref	European
9	132501881	rs2302821	A	C	0.845745	0.154255	0.756588	0.243412	8.31782	0.0039258	0.0401219	Ref	European
10	23369421	rs722258	C	T	0.558511	0.441489	0.664912	0.335088	9.54921	0.00200036	0.0256636	Ref	Native American
10	26734587	rs2992257	C	T	0.87766	0.12234	0.69206	0.30794	30.5438	3.26e-08	2.3e-06	Ref	African
10	64963449	rs4379723	T	C	0.654255	0.345745	0.514145	0.485855	14.3976	0.000147987	0.00310295	Ref	African
10	65104500	rs7896518	A	G	0.664894	0.335106	0.564164	0.435836	7.8081	0.00520126	0.049564	Ref	African
10	65133822	rs7923609	A	G	0.654255	0.345745	0.522471	0.477529	13.322	0.000262311	0.00501097	Ref	African
10	79211262	rs603788	G	C	0.404255	0.595745	0.536395	0.463605	13.372	0.000255405	0.00491217	Alt	European
10	96541616	rs4244285	G	A	0.893617	0.106383	0.798249	0.201751	10.6863	0.00107931	0.0155509	Ref	European
10	96748495	rs1934969	A	T	0.553191	0.446809	0.425114	0.574886	12.5333	0.000399756	0.00698209	Ref	Native American
10	96798548	rs1934951	C	T	0.867021	0.132979	0.709277	0.290723	23.1306	1.51e-06	6.63e-05	Ref	European
10	101605693	rs3740065	A	G	0.914894	0.0851064	0.814905	0.185095	12.6738	0.000370822	0.00665634	Ref	European
11	12159661	rs1994318	C	A	0.521277	0.478723	0.421582	0.578418	7.88155	0.00499417	0.0481695	Ref	African
11	13293905	rs900145	C	T	0.452128	0.547872	0.345517	0.654483	9.40588	0.00216291	0.0270928	Alt	European
11	17409572	rs5219	T	C	0.196809	0.803191	0.354411	0.645589	20.8709	4.91e-06	0.000186975	Alt	African
11	27670108	rs10501087	T	C	0.808511	0.191489	0.710069	0.289931	9.27792	0.00231932	0.0285574	Ref	African
11	27679916	rs6265	C	T	0.840426	0.159574	0.71871	0.28129	13.8997	0.000192834	0.00386367	Ref	African
11	27684517	rs11030104	A	G	0.808511	0.191489	0.700842	0.299158	10.1732	0.001425	0.0194865	Ref	African
11	27700125	rs7103411	C	T	0.196809	0.803191	0.32224	0.67776	13.9781	0.000184957	0.0037526	Alt	African
11	32895664	rs10767971	T	C	0.324468	0.675532	0.459729	0.540271	13.3949	0.00025231	0.0048699	Alt	African
11	35123051	rs1559759	C	A	0.87234	0.12766	0.783372	0.216628	9.01477	0.00267807	0.029927	Ref	African
11	61557803	rs102275	T	C	0.494681	0.505319	0.6456	0.3544	18.1808	2.01e-05	0.000618493	Alt	African
11	69462910	rs9344	G	A	0.670213	0.329787	0.476059	0.523941	29.2103	6.49e-08	4.3e-06	Ref	African
11	80377052	rs17140547	C	T	0.989362	0.0106383	0.916598	0.0834017	13.3895	0.000253032	0.00487103	Ref	African
11	81235150	rs2032381	G	T	0.946809	0.0531915	0.835152	0.164848	17.0347	3.67e-05	0.00103336	Ref	African
11	113306765	rs4436578	C	T	0.308511	0.691489	0.2237	0.7763	7.84866	0.00508583	0.0488597	Alt	European
11	119099906	rs4938642	G	C	0.946809	0.0531915	0.878117	0.121883	8.37207	0.00381032	0.0391502	Ref	African
12	2757769	rs2239128	T	C	0.180851	0.819149	0.309167	0.690833	14.3618	0.000150831	0.0031463	Alt	European
12	6451590	rs4149570	A	C	0.287234	0.712766	0.395072	0.604928	8.91418	0.00282965	0.0313484	Alt	African
12	10170727	rs11053548	A	G	0.845745	0.154255	0.707605	0.292395	17.3736	3.07e-05	0.000886739	Ref	African
12	50350953	rs296766	T	C	0.0159574	0.984043	0.0721546	0.927845	9.33826	0.00224419	0.0277644	Alt	European
12	51357542	rs12304921	A	G	0.851064	0.148936	0.729994	0.270006	14.2339	0.000161439	0.00333689	Ref	African
12	54736470	rs4326844	A	G	0.25	0.75	0.418751	0.581249	22.3565	2.26e-06	9.58e-05	Alt	African
12	58144665	rs2069502	C	T	0.792553	0.207447	0.635134	0.364866	20.6065	5.64e-06	0.00020925	Ref	African
12	77738005	rs6538140	G	A	0.297872	0.702128	0.403175	0.596825	8.83459	0.00295575	0.0324222	Alt	African
12	88890671	rs995030	A	G	0.159574	0.840426	0.296667	0.703333	17.1926	3.38e-05	0.000958377	Alt	European
12	88953959	rs4474514	G	A	0.164894	0.835106	0.310085	0.689915	18.1767	2.01e-05	0.000618895	Alt	European
13	42505674	rs1900442	T	C	0.696809	0.303191	0.584515	0.415485	9.66294	0.00188023	0.0244202	Ref	European
13	52566126	rs9535826	T	G	0.547872	0.452128	0.437253	0.562747	9.53843	0.00201214	0.0257934	Ref	African
14	41523462	rs1959947	A	G	0.404255	0.595745	0.296207	0.703793	10.1732	0.001425	0.0194865	Alt	Native American
14	52781101	rs1353411	G	A	0.590426	0.409574	0.709913	0.290087	12.4391	0.000420439	0.00722457	Ref	European
14	81598912	rs17111530	T	C	0.925532	0.0744681	0.823171	0.176829	13.2684	0.000269914	0.0051147	Ref	European
14	89594295	rs7158359	A	G	0.680851	0.319149	0.771635	0.228365	8.71403	0.0031577	0.0342136	Ref	European
15	48392165	rs1834640	A	G	0.781915	0.218085	0.663583	0.336417	11.5545	0.00067584	0.0106299	Ref	European
15	51545454	rs12907866	A	G	0.718085	0.281915	0.617802	0.382198	8.12596	0.00436359	0.0437926	Ref	African
15	71424009	rs12904863	T	C	0.962766	0.037234	0.842401	0.157599	20.9814	4.64e-06	0.000177976	Ref	African
16	14388305	rs1659127	G	A	0.760638	0.239362	0.578125	0.421875	25.2384	5.07e-07	2.68e-05	Ref	African
16	31110981	rs7196161	G	A	0.425532	0.574468	0.54876	0.45124	11.3595	0.00075065	0.0115612	Alt	European
16	53876751	rs12595985	C	A	0.968085	0.0319149	0.895385	0.104615	10.9667	0.000927655	0.0137435	Ref	European
16	55844609	rs2244613	G	T	0.196809	0.803191	0.329055	0.670945	15.041	0.000105203	0.00232187	Alt	European
16	84046715	rs11864146	A	G	0.851064	0.148936	0.919267	0.0807334	12.2435	0.00046687	0.00786115	Ref	European
16	84987679	rs2326458	C	A	0.382979	0.617021	0.289355	0.710645	8.41791	0.00371543	0.0382678	Alt	European
16	88713236	rs4673	A	G	0.393617	0.606383	0.297575	0.702425	8.24026	0.00409713	0.0414335	Alt	Native American
16	89985940	rs2228479	G	A	0.989362	0.0106383	0.905072	0.0949279	15.7281	7.31e-05	0.0017069	Ref	African
16	89986608	rs2228478	A	G	0.930851	0.0691489	0.841473	0.158527	11.4624	0.000710167	0.0110321	Ref	European
17	19437187	rs2252281	T	C	0.707447	0.292553	0.592149	0.407851	10.6461	0.00110305	0.0158794	Ref	Native American
18	5978931	rs1539808	C	T	0.973404	0.0265957	0.90104	0.0989603	11.4756	0.000705177	0.0109992	Ref	European
18	55808073	rs520210	G	A	0.696809	0.303191	0.570726	0.429274	12.4943	0.000408198	0.00704517	Ref	African
18	57673799	rs12964056	A	G	0.398936	0.601064	0.300851	0.699149	8.15749	0.00428836	0.0431336	Alt	European
18	57851097	rs17782313	T	C	0.888298	0.111702	0.761291	0.238709	16.828	4.09e-05	0.00113452	Ref	Native American
18	57884750	rs12970134	G	A	0.888298	0.111702	0.752224	0.247776	19.1773	1.19e-05	0.000400752	Ref	African
19	3595923	rs1131882	G	A	0.829787	0.170213	0.72085	0.27915	10.6335	0.00111058	0.0159691	Ref	African
19	39735106	rs8103142	T	C	0.574468	0.425532	0.738315	0.261685	26.5259	2.6e-07	1.5e-05	Ref	Native American
19	39738787	rs12979860	C	T	0.585106	0.414894	0.745598	0.254402	25.1786	5.23e-07	2.68e-05	Ref	Native American
19	41515702	rs2279345	T	C	0.202128	0.797872	0.330357	0.669643	13.8618	0.000196762	0.0039348	Alt	African
19	45403412	rs1160985	C	T	0.478723	0.521277	0.606342	0.393658	12.8364	0.000339938	0.00620481	Alt	African
19	46172278	rs11671664	G	A	0.914894	0.0851064	0.785741	0.214259	18.2919	1.9e-05	0.000599238	Ref	African
20	7106289	rs1884302	T	C	0.526596	0.473404	0.632877	0.367123	9.15845	0.00247573	0.0294784	Ref	European
20	61981134	rs1044396	G	A	0.473404	0.526596	0.593543	0.406457	11.6837	0.000630486	0.0100368	Alt	European
22	37469591	rs4820268	G	A	0.590426	0.409574	0.400831	0.599169	28.749	8.24e-08	5.29e-06	Ref	Native American
22	42526694	rs1065852	G	A	0.81383	0.18617	0.70698	0.29302	10.2802	0.00134462	0.0184468	Ref	African
22	42528976	rs28360521	C	T	0.808511	0.191489	0.700103	0.299897	10.1732	0.001425	0.0194865	Ref	European

## Sheet: Mexico
Chromosome	Position	dbSNP rsID	Reference Allele	Alternate Allele	Observed Reference Allele Frequency	Observed Alterate Allele Frequency	Expected Reference Allele Frequency	Expected Alterate Allele Frequency	Chi-square Statistic	P-value	False Discover Rate (q-value)	Allele with Ancestry Enrichment	Enriched Ancestry	Color Code
1	12267292	rs3397	C	T	0.3125	0.6875	0.54318	0.45682	28.3744	1e-07	2.78e-06	Alt	European
1	16505320	rs1497406	A	G	0.539062	0.460938	0.334197	0.665803	23.6739	1.14e-06	2.45e-05	Ref	African
1	32756439	rs1741981	T	C	0.757812	0.242188	0.556885	0.443115	21.3808	3.77e-06	7.12e-05	Ref	European
1	48098406	rs2506991	A	G	0.34375	0.65625	0.491789	0.508211	11.284	0.000781777	0.00706283	Alt	European
1	55504650	rs2479409	G	A	0.664062	0.335938	0.503351	0.496649	13.7812	0.000205376	0.00227141	Ref	Native American
1	56108604	rs1165472	A	G	0.914062	0.0859375	0.800098	0.199902	10.8597	0.000982781	0.00857813	Ref	Native American
1	56112774	rs10443215	C	T	0.210938	0.789062	0.344	0.656	10.0087	0.00155806	0.0126249	Alt	Native American
1	65992625	rs1751492	C	T	0.320312	0.679688	0.561123	0.438877	30.5079	3.33e-08	1.02e-06	Alt	European
1	66058513	rs1137101	A	G	0.523438	0.476562	0.368264	0.631736	13.4489	0.000245149	0.0026612	Ref	European
1	70887099	rs672203	A	G	0.828125	0.171875	0.688605	0.311395	11.7818	0.00059812	0.00564376	Ref	Native American
1	71514969	rs7551789	A	T	0.953125	0.046875	0.836487	0.163513	12.8171	0.000343468	0.00357626	Ref	European
1	88132380	rs983332	G	T	0.867188	0.132812	0.728404	0.271596	12.741	0.000357724	0.0036873	Ref	European
1	98348885	rs1801265	G	A	0.242188	0.757812	0.147275	0.852725	8.90005	0.00285163	0.0203572	Alt	Native American
1	109818530	rs646776	C	T	0.195312	0.804688	0.119426	0.880574	7.55162	0.00599561	0.0375353	Alt	Native American
1	115837709	rs2239622	A	G	0.1875	0.8125	0.360897	0.639103	16.4242	5.06e-05	0.000685485	Alt	African
1	149892872	rs11205277	A	G	0.75	0.25	0.63316	0.36684	7.56501	0.00595123	0.0373818	Ref	African
1	154418879	rs4537545	C	T	0.445312	0.554688	0.590538	0.409462	11.6923	0.00062759	0.00589145	Alt	African
1	155279482	rs2297480	T	G	0.617188	0.382812	0.499774	0.500226	7.03125	0.00800994	0.0474373	Ref	European
1	156869714	rs12041331	G	A	0.84375	0.15625	0.715596	0.284404	9.89372	0.00165844	0.0133382	Ref	European
1	156873727	rs12407843	G	A	0.851562	0.148438	0.751519	0.248481	7.04167	0.00796349	0.0473566	Ref	European
1	160743749	rs12068654	T	G	0.890625	0.109375	0.790837	0.209163	7.93253	0.0048554	0.031308	Ref	Native American
1	161915501	rs10918270	G	A	0.804688	0.195312	0.648987	0.351013	13.7082	0.000213524	0.00235363	Ref	Native American
1	162085685	rs10494366	G	T	0.398438	0.601562	0.559343	0.440657	14	0.000182811	0.00206746	Alt	European
1	162112910	rs16857031	C	G	0.921875	0.078125	0.805382	0.194618	11.1845	0.00082485	0.00739667	Ref	European
1	171091875	rs1795240	A	G	0.328125	0.671875	0.453493	0.546507	8.07094	0.00449809	0.0295586	Alt	African
1	171254890	rs7877	C	T	0.5625	0.4375	0.72798	0.27202	17.3419	3.12e-05	0.000456172	Ref	Native American
1	177852580	rs633715	T	C	0.929688	0.0703125	0.818922	0.181078	10.3884	0.00126809	0.0107335	Ref	African
1	177913519	rs10913469	T	C	0.929688	0.0703125	0.803934	0.196066	12.7254	0.000360716	0.00370955	Ref	European
1	186947224	rs10157410	G	C	0.757812	0.242188	0.847918	0.152082	8.90005	0.00285163	0.0203572	Ref	Native American
1	201345487	rs12564445	G	A	0.828125	0.171875	0.719701	0.280299	7.57488	0.00591873	0.0372305	Ref	European
1	203135452	rs16851030	C	T	0.890625	0.109375	0.790875	0.209125	7.93253	0.0048554	0.031308	Ref	European
1	206946897	rs1800896	T	C	0.679688	0.320312	0.783187	0.216813	7.72571	0.00544398	0.0347098	Ref	Native American
1	218931905	rs12037343	G	T	0.929688	0.0703125	0.800866	0.199134	12.7254	0.000360716	0.00370955	Ref	African
1	230294916	rs2144300	C	T	0.476562	0.523438	0.615369	0.384631	10.7135	0.00106356	0.00918252	Alt	European
1	232756026	rs10495332	T	C	0.945312	0.0546875	0.830269	0.169731	12.3499	0.000441007	0.00435633	Ref	African
1	233719984	rs11800854	G	A	0.976562	0.0234375	0.900929	0.0990714	8.56187	0.00343276	0.0238427	Ref	European
1	241894086	rs10926554	C	A	0.882812	0.117188	0.749371	0.250629	12.0417	0.000520244	0.00499677	Ref	European
1	247675559	rs7550918	C	T	0.34375	0.65625	0.0973045	0.902695	94.1609	2.91e-22	4.86e-20	Alt	Native American
2	21225281	rs1042034	C	T	0.273438	0.726562	0.448644	0.551356	15.3081	9.13e-05	0.00113407	Alt	African
2	21231524	rs676210	G	A	0.726562	0.273438	0.551356	0.448644	15.3081	9.13e-05	0.00113407	Ref	African
2	25131316	rs6545814	A	G	0.710938	0.289062	0.536196	0.463804	15.2179	9.58e-05	0.00118064	Ref	Native American
2	27730940	rs1260326	T	C	0.351562	0.648438	0.501851	0.498149	11.2812	0.000782938	0.00706894	Alt	African
2	27741237	rs780094	T	C	0.335938	0.664062	0.506888	0.493112	15.1287	0.000100425	0.00122281	Alt	African
2	27742603	rs780093	T	C	0.335938	0.664062	0.50811	0.49189	15.1287	0.000100425	0.00122281	Alt	African
2	31247514	rs9679162	G	T	0.367188	0.632812	0.545413	0.454587	16.6778	4.43e-05	0.000616674	Alt	African
2	31249427	rs12613732	T	G	0.4375	0.5625	0.644006	0.355994	22.9396	1.67e-06	3.45e-05	Alt	Native American
2	56120853	rs1430193	A	T	0.617188	0.382812	0.341085	0.658915	42.4242	7.35e-11	3.68e-09	Ref	European
2	111907691	rs724710	T	C	0.53125	0.46875	0.252121	0.747879	54	2e-13	1.46e-11	Ref	European
2	113594867	rs16944	A	G	0.53125	0.46875	0.399082	0.600918	9.41991	0.00214642	0.0166699	Ref	African
2	128018063	rs3738948	A	G	0.882812	0.117188	0.713252	0.286748	18.3998	1.79e-05	0.000284205	Ref	African
2	152981335	rs16830728	G	T	0.9375	0.0625	0.632341	0.367659	51.1395	8.6e-13	5.85e-11	Ref	European
2	159899489	rs7582141	G	T	0.84375	0.15625	0.915286	0.0847141	8.05594	0.00453546	0.0296821	Ref	European
2	159899913	rs6432512	C	T	0.84375	0.15625	0.914981	0.085019	8.05594	0.00453546	0.0296821	Ref	European
2	159936391	rs264588	C	A	0.859375	0.140625	0.927201	0.0727987	9.68067	0.00186217	0.0147212	Ref	European
2	159950865	rs264631	C	G	0.859375	0.140625	0.924457	0.0755427	6.94237	0.00841774	0.0494479	Ref	European
2	165513091	rs10195252	T	C	0.828125	0.171875	0.66102	0.33898	15.444	8.5e-05	0.00106566	Ref	Native American
2	166168503	rs2304016	A	G	0.992188	0.0078125	0.925764	0.0742364	8.78644	0.00303478	0.0214893	Ref	African
2	166909544	rs3812718	C	T	0.664062	0.335938	0.528665	0.471335	9.06667	0.00260311	0.0188544	Ref	African
2	170010985	rs2075252	T	C	0.21875	0.78125	0.38794	0.61206	15.8851	6.73e-05	0.000869398	Alt	African
2	174504924	rs13028485	G	A	0.9375	0.0625	0.843948	0.156052	8.53333	0.00348701	0.0238819	Ref	European
2	206652300	rs10932125	C	G	0.6875	0.3125	0.563973	0.436027	8.12698	0.00436112	0.0287696	Ref	African
2	216205167	rs16853826	G	A	0.804688	0.195312	0.6947	0.3053	7.22789	0.00717796	0.0436395	Ref	European
2	234529643	rs6431558	C	T	0.59375	0.40625	0.468866	0.531134	8.03137	0.0045974	0.0300188	Ref	European
2	234579892	rs3806598	A	C	0.945312	0.0546875	0.857198	0.142802	7.82222	0.00516077	0.0330078	Ref	European
2	234668570	rs887829	C	T	0.632812	0.367188	0.79764	0.20236	21.2851	3.96e-06	7.46e-05	Ref	Native American
2	234669144	rs4148323	G	A	0.976562	0.0234375	0.883696	0.116304	10.8743	0.00097506	0.00853008	Ref	African
3	12267648	rs7616006	A	G	0.734375	0.265625	0.558951	0.441049	15.3651	8.86e-05	0.0011048	Ref	Native American
3	22473729	rs17011371	A	G	0.875	0.125	0.942598	0.0574017	12.2409	0.000467545	0.00454255	Ref	Native American
3	37574024	rs267567	G	A	0.273438	0.726562	0.417939	0.582061	10.4332	0.0012377	0.0104996	Alt	Native American
3	38442490	rs2070488	G	A	0.742188	0.257812	0.616393	0.383607	8.465	0.00362046	0.0247622	Ref	African
3	45300605	rs33794	A	G	0.789062	0.210938	0.665035	0.334965	8.96525	0.00275163	0.0197776	Ref	Native American
3	60001825	rs9311745	T	C	0.898438	0.101562	0.774198	0.225802	11.4134	0.000729145	0.00666925	Ref	European
3	86916882	rs7642134	A	G	0.59375	0.40625	0.458567	0.541433	9.08671	0.00257473	0.0188353	Ref	African
3	119525497	rs7643645	A	G	0.414062	0.585938	0.607916	0.392084	20.5128	5.92e-06	0.000105307	Alt	Native American
3	119537291	rs3814058	T	C	0.835938	0.164062	0.66267	0.33733	16.9499	3.84e-05	0.000547662	Ref	European
3	119631814	rs6438552	A	G	0.695312	0.304688	0.500831	0.499169	19.5312	9.9e-06	0.000166611	Ref	European
3	119813282	rs334558	A	G	0.734375	0.265625	0.494981	0.505019	30.0386	4.24e-08	1.27e-06	Ref	European
3	132610752	rs6439371	G	A	0.523438	0.476562	0.29626	0.70374	31.476	2.02e-08	6.48e-07	Ref	African
3	152672779	rs6785504	G	T	0.382812	0.617188	0.536408	0.463592	12.5768	0.000390573	0.00392218	Alt	African
3	156798473	rs1482853	C	A	0.648438	0.351562	0.530348	0.469652	7.05882	0.00788758	0.0470357	Ref	African
3	170725542	rs10513686	G	A	0.804688	0.195312	0.905404	0.094596	15.5402	8.08e-05	0.00101803	Ref	Native American
3	184010048	rs3914188	G	C	0.195312	0.804688	0.324348	0.675652	10.2414	0.00137322	0.0113925	Alt	European
3	187456709	rs3733017	T	G	0.984375	0.015625	0.883315	0.116685	12.7622	0.000353687	0.00365819	Ref	European
4	2906707	rs4961	G	T	0.773438	0.226562	0.6534	0.3466	7.79221	0.0052472	0.033514	Ref	African
4	8503359	rs1949733	A	G	0.507812	0.492188	0.329755	0.670245	18.7464	1.49e-05	0.000241299	Ref	Native American
4	9926967	rs13129697	T	G	0.460938	0.539062	0.619388	0.380612	13.2266	0.00027601	0.00293917	Alt	African
4	15964863	rs4698433	G	T	0.445312	0.554688	0.662321	0.337679	27.4561	1.61e-07	4.28e-06	Alt	European
4	16893893	rs1483012	G	A	0.578125	0.421875	0.693598	0.306402	8.29732	0.00397036	0.026889	Ref	Native American
4	16908004	rs6819013	A	G	0.703125	0.296875	0.801304	0.198696	8.40078	0.00375061	0.0255247	Ref	Native American
4	38139024	rs9852	C	T	0.890625	0.109375	0.759185	0.240815	12.302	0.000452482	0.00443677	Ref	African
4	88213808	rs6834314	A	G	0.867188	0.132812	0.714782	0.285218	15.2064	9.64e-05	0.00118351	Ref	African
4	100163873	rs2201728	G	A	0.4375	0.5625	0.705289	0.294711	43.2655	4.78e-11	2.47e-09	Alt	European
4	100239319	rs1229984	T	C	0.0859375	0.914062	0.391202	0.608798	49.92	1.6e-12	1.03e-10	Alt	African
4	139493398	rs1450439	A	G	0.710938	0.289062	0.857489	0.142511	23.3374	1.36e-06	2.86e-05	Ref	Native American
4	146794621	rs4547811	T	C	0.4375	0.5625	0.710269	0.289731	46.5696	8.84e-12	5.03e-10	Alt	Native American
4	146875551	rs723794	G	T	0.3125	0.6875	0.432986	0.567014	7.1731	0.00740048	0.0447707	Alt	European
4	154609523	rs1816702	T	C	0.125	0.875	0.0564895	0.94351	12.2409	0.000467545	0.00454255	Alt	Native American
4	155514879	rs13109457	G	A	0.75	0.25	0.635343	0.364657	7.56501	0.00595123	0.0373818	Ref	European
4	175071602	rs12507634	A	G	0.4375	0.5625	0.719782	0.280218	50.087	1.47e-12	9.52e-11	Alt	European
4	182197947	rs1454694	T	C	0.890625	0.109375	0.787731	0.212269	7.93253	0.0048554	0.031308	Ref	African
5	4831601	rs816475	T	C	0.734375	0.265625	0.827215	0.172785	7.90395	0.00493271	0.0317354	Ref	Native American
5	8652870	rs200113	T	C	0.890625	0.109375	0.798982	0.201018	6.95023	0.00838086	0.0494479	Ref	African
5	40679567	rs4133101	T	C	0.351562	0.648438	0.473921	0.526079	8.01762	0.00463245	0.0301108	Alt	African
5	57214817	rs10041935	A	C	0.820312	0.179688	0.675211	0.324789	12.7929	0.000347935	0.00361119	Ref	African
5	58713680	rs2547917	G	A	0.921875	0.078125	0.791547	0.208453	13.5651	0.000230431	0.00252496	Ref	African
5	59736773	rs702553	A	T	0.734375	0.265625	0.532869	0.467131	21.2078	4.12e-06	7.69e-05	Ref	European
5	63250851	rs1364043	T	G	0.78125	0.21875	0.619271	0.380729	14.5823	0.00013417	0.00158655	Ref	African
5	63258565	rs6295	C	G	0.578125	0.421875	0.416737	0.583263	14.2008	0.000164305	0.00189675	Ref	African
5	63261329	rs10042486	C	T	0.546875	0.453125	0.366353	0.633647	17.7862	2.47e-05	0.000369672	Ref	European
5	73276903	rs6894385	A	C	0.90625	0.09375	0.777073	0.222927	12.8847	0.000331278	0.0034634	Ref	African
5	74642855	rs17244841	A	T	0.960938	0.0390625	0.992677	0.00732283	16.126	5.93e-05	0.000776086	Ref	Native American
5	74655498	rs17238540	T	G	0.960938	0.0390625	0.992525	0.00747527	16.126	5.93e-05	0.000776086	Ref	Native American
5	75514986	rs11960832	C	T	0.476562	0.523438	0.647678	0.352322	16.5869	4.65e-05	0.000641271	Alt	African
5	76781471	rs163030	A	C	0.265625	0.734375	0.440973	0.559027	15.3651	8.86e-05	0.0011048	Alt	African
5	88183651	rs17560407	A	G	0.875	0.125	0.772325	0.227675	7.53466	0.00605233	0.0378262	Ref	African
5	93810208	rs6869388	T	C	0.789062	0.210938	0.884483	0.115517	10.8743	0.00097506	0.00853008	Ref	Native American
5	137707315	rs757647	G	A	0.742188	0.257812	0.568357	0.431643	15.4301	8.56e-05	0.00107175	Ref	European
5	148206473	rs1042714	G	C	0.140625	0.859375	0.25287	0.74713	8.16667	0.00426672	0.028531	Alt	Native American
6	2235633	rs9378688	G	A	0.960938	0.0390625	0.834725	0.165275	14.583	0.000134119	0.00158655	Ref	African
6	7102084	rs675209	T	C	0.476562	0.523438	0.632362	0.367638	13.4489	0.000245149	0.0026612	Alt	European
6	7801112	rs6923462	T	C	0.867188	0.132812	0.938499	0.0615014	10.8	0.001015	0.0087966	Ref	Native American
6	18139802	rs12201199	A	T	0.890625	0.109375	0.951449	0.0485513	11.1913	0.000821837	0.00738681	Ref	Native American
6	26233387	rs10946808	A	G	0.6875	0.3125	0.483462	0.516538	21.1457	4.26e-06	7.87e-05	Ref	African
6	31093587	rs3815087	G	A	0.8125	0.1875	0.7033	0.2967	7.33567	0.00675994	0.0413018	Ref	European
6	31253444	rs9461684	C	T	0.804688	0.195312	0.889506	0.110494	9.70426	0.00183841	0.0145615	Ref	Native American
6	31431691	rs2255221	G	T	0.867188	0.132812	0.927166	0.0728344	7.64893	0.00568061	0.0359176	Ref	Native American
6	32975014	rs399604	T	C	0.6875	0.3125	0.512403	0.487597	15.1398	9.98e-05	0.00121747	Ref	African
6	33055538	rs9277554	C	T	0.765625	0.234375	0.541727	0.458273	26.4426	2.71e-07	6.91e-06	Ref	European
6	33283766	rs3130100	T	C	0.421875	0.578125	0.558123	0.441877	9.1406	0.00249999	0.0187978	Alt	African
6	35369806	rs1883322	C	T	0.117188	0.882812	0.31198	0.68802	22.7273	1.87e-06	3.8e-05	Alt	Native American
6	35395010	rs3734254	C	T	0.117188	0.882812	0.286209	0.713791	18.3998	1.79e-05	0.000284205	Alt	Native American
6	35402785	rs4713858	A	G	0.0625	0.9375	0.199447	0.800553	15.638	7.67e-05	0.000973338	Alt	African
6	39325078	rs20455	A	G	0.679688	0.320312	0.540628	0.459372	10.1872	0.00141421	0.0116653	Ref	European
6	45095163	rs9395066	A	C	0.671875	0.328125	0.448135	0.551865	26.5995	2.5e-07	6.43e-06	Ref	African
6	73749861	rs9351963	A	C	0.671875	0.328125	0.780359	0.219641	8.96	0.00275955	0.0197839	Ref	European
6	110777962	rs6907567	A	G	0.742188	0.257812	0.627179	0.372821	7.5	0.0061699	0.0385121	Ref	European
6	121748542	rs11154022	A	G	0.226562	0.773438	0.444466	0.555534	24.7966	6.37e-07	1.44e-05	Alt	African
6	122146034	rs9398652	C	A	0.90625	0.09375	0.739229	0.260771	18.0057	2.2e-05	0.000334404	Ref	European
6	126964510	rs4273712	A	G	0.46875	0.53125	0.615443	0.384557	11.937	0.00055031	0.00523152	Alt	Native American
6	130008445	rs12660691	A	C	0.734375	0.265625	0.839479	0.160521	9.62706	0.00191731	0.0150646	Ref	European
6	135419018	rs9399137	T	C	0.859375	0.140625	0.737352	0.262648	10.2528	0.00136476	0.011356	Ref	African
6	137673302	rs6928289	G	A	0.539062	0.460938	0.424326	0.575674	7.20721	0.00726114	0.0440936	Ref	European
6	142767633	rs3748069	A	G	0.757812	0.242188	0.629227	0.370773	8.6073	0.00334818	0.0233974	Ref	Native American
6	147680359	rs9390459	A	G	0.4375	0.5625	0.59942	0.40058	14.3743	0.000149831	0.00174526	Alt	African
6	154487421	rs2281617	C	T	0.898438	0.101562	0.675089	0.324911	29.8029	4.78e-08	1.42e-06	Ref	European
6	155929801	rs35229355	C	T	0.953125	0.046875	0.764627	0.235373	25.0776	5.51e-07	1.27e-05	Ref	European
6	160551204	rs683369	G	C	0.046875	0.953125	0.172987	0.827013	14.0515	0.000177876	0.00202419	Alt	African
6	160560845	rs628031	A	G	0.117188	0.882812	0.318054	0.681946	24.2579	8.43e-07	1.85e-05	Alt	Native American
6	166579270	rs2305089	C	T	0.453125	0.546875	0.580707	0.419293	8.2002	0.00418858	0.0280972	Alt	European
7	17284577	rs4410790	T	C	0.632812	0.367188	0.50977	0.49023	8.00195	0.00467269	0.0302546	Ref	Native American
7	28004198	rs4722750	C	T	0.960938	0.0390625	0.863301	0.136699	9.76789	0.00177587	0.0141939	Ref	European
7	30699972	rs2270007	G	C	0.109375	0.890625	0.302733	0.697267	23.0481	1.58e-06	3.28e-05	Alt	African
7	33060946	rs3750117	A	G	0.296875	0.703125	0.424441	0.575559	8.2002	0.00418858	0.0280972	Alt	African
7	80236014	rs13236689	T	G	0.671875	0.328125	0.493213	0.506787	16.5353	4.78e-05	0.00065455	Ref	European
7	99361466	rs2242480	C	T	0.609375	0.390625	0.792476	0.207524	24.8302	6.26e-07	1.42e-05	Ref	European
7	101809851	rs365836	A	G	0.695312	0.304688	0.818645	0.181355	13.5685	0.000230009	0.00252496	Ref	Native American
7	127164958	rs6467136	A	G	0.539062	0.460938	0.345617	0.654383	21.645	3.28e-06	6.29e-05	Ref	European
7	154509324	rs12666280	T	C	0.445312	0.554688	0.559721	0.440279	7.14286	0.00752631	0.0451729	Alt	European
8	1244224	rs17669535	C	G	0.960938	0.0390625	0.884148	0.115852	7.55162	0.00599561	0.0375353	Ref	African
8	2740502	rs641525	T	G	0.90625	0.09375	0.76843	0.23157	14.1061	0.00017278	0.00197421	Ref	European
8	4078353	rs2407314	G	C	0.460938	0.539062	0.579254	0.420746	7.20721	0.00726114	0.0440936	Alt	African
8	23059324	rs20575	C	G	0.398438	0.601562	0.273662	0.726338	10.067	0.00150951	0.0123348	Alt	Native American
8	69389217	rs1517114	C	G	0.320312	0.679688	0.213366	0.786634	9.19985	0.00242034	0.0183876	Alt	Native American
8	118184783	rs13266634	C	T	0.757812	0.242188	0.634597	0.365403	8.6073	0.00334818	0.0233974	Ref	African
8	122275906	rs7834765	G	T	0.445312	0.554688	0.620725	0.379275	16.0041	6.32e-05	0.000817581	Alt	Native American
8	126486409	rs17321515	A	G	0.625	0.375	0.48793	0.51207	10.1349	0.00145488	0.0119506	Ref	European
8	126490972	rs2954029	A	T	0.640625	0.359375	0.5041	0.4959	9.03346	0.00265083	0.0191267	Ref	African
8	129072161	rs2648875	G	A	0.453125	0.546875	0.602878	0.397122	11.7667	0.000602984	0.00568126	Alt	Native American
8	139884509	rs6988229	C	T	0.820312	0.179688	0.919737	0.080263	18.3322	1.86e-05	0.000292606	Ref	Native American
9	4744743	rs409801	T	C	0.664062	0.335938	0.467904	0.532096	19.6078	9.51e-06	0.00016145	Ref	African
9	4763176	rs385893	T	C	0.609375	0.390625	0.35129	0.64871	37.3205	1e-09	4.21e-08	Ref	African
9	4814948	rs13300663	G	C	0.859375	0.140625	0.689361	0.310639	17.6	2.73e-05	0.000405029	Ref	African
9	27536397	rs2814707	C	T	0.945312	0.0546875	0.859375	0.140625	7.82222	0.00516077	0.0330078	Ref	Native American
9	27543281	rs3849942	T	C	0.0546875	0.945312	0.147468	0.852532	8.90005	0.00285163	0.0203572	Alt	Native American
9	35141705	rs10972341	A	G	0.265625	0.734375	0.545059	0.454941	40.8591	1.64e-10	7.73e-09	Alt	African
9	35648950	rs3138083	A	G	0.515625	0.484375	0.348301	0.651699	15.1133	0.00010125	0.00122773	Ref	African
9	86920236	rs7867504	T	C	0.3125	0.6875	0.486836	0.513164	15.1398	9.98e-05	0.00121747	Alt	African
9	93636664	rs290227	G	A	0.742188	0.257812	0.571506	0.428494	15.4301	8.56e-05	0.00107175	Ref	European
9	104223233	rs10819937	C	G	0.507812	0.492188	0.286086	0.713914	29.8046	4.78e-08	1.42e-06	Ref	Native American
9	111455575	rs10512385	A	G	0.960938	0.0390625	0.875973	0.124027	8.64286	0.00328346	0.022982	Ref	Native American
9	112521126	rs4978848	G	C	0.265625	0.734375	0.405197	0.594803	10.4939	0.00119768	0.0102217	Alt	Native American
9	114293634	rs10980926	A	G	0.632812	0.367188	0.493855	0.506145	10.1275	0.00146076	0.0119833	Ref	African
9	114301585	rs10441737	C	T	0.632812	0.367188	0.483636	0.516364	11.2923	0.000778301	0.00704066	Ref	Native American
9	119249339	rs7852872	C	G	0.476562	0.523438	0.5996	0.4004	8.34428	0.00386903	0.0262622	Alt	Native American
9	124565820	rs10760187	T	C	0.59375	0.40625	0.325987	0.674013	40.9657	1.55e-10	7.34e-09	Ref	European
9	125137695	rs10306135	A	T	0.851562	0.148438	0.936204	0.0637964	16.1333	5.9e-05	0.000776086	Ref	Native American
9	132501881	rs2302821	A	C	0.890625	0.109375	0.65835	0.34165	31.1688	2.37e-08	7.48e-07	Ref	European
10	26734587	rs2992257	C	T	0.828125	0.171875	0.624285	0.375715	22.5333	2.07e-06	4.16e-05	Ref	African
10	30834632	rs11008099	G	A	0.960938	0.0390625	0.843409	0.156591	13.3333	0.00026073	0.00281228	Ref	African
10	52010708	rs10508921	C	T	0.914062	0.0859375	0.780441	0.219559	13.2114	0.000278247	0.00295685	Ref	European
10	64963449	rs4379723	T	C	0.695312	0.304688	0.552616	0.447384	10.2476	0.00136863	0.0113724	Ref	African
10	65027610	rs10761731	A	T	0.71875	0.28125	0.604467	0.395533	7.33384	0.00676682	0.0413018	Ref	African
10	65104500	rs7896518	A	G	0.71875	0.28125	0.600193	0.399807	7.33384	0.00676682	0.0413018	Ref	African
10	65133822	rs7923609	A	G	0.695312	0.304688	0.570275	0.429725	8.16139	0.00427914	0.0285796	Ref	African
10	90826779	rs1937332	A	G	0.523438	0.476562	0.668767	0.331233	12.7929	0.000347935	0.00361119	Ref	Native American
10	94839642	rs2068888	G	A	0.539062	0.460938	0.352477	0.647523	19.7398	8.87e-06	0.000151658	Ref	African
10	96541616	rs4244285	G	A	0.875	0.125	0.757522	0.242478	9.57765	0.0019696	0.0154191	Ref	European
10	96748495	rs1934969	A	T	0.625	0.375	0.47039	0.52961	12.549	0.000396414	0.00397494	Ref	Native American
10	96798548	rs1934951	C	T	0.84375	0.15625	0.677247	0.322753	15.8251	6.95e-05	0.0008925	Ref	European
10	101605693	rs3740065	A	G	0.898438	0.101562	0.777375	0.222625	10.2857	0.00134064	0.011175	Ref	European
10	101795361	rs10883437	T	A	0.46875	0.53125	0.644621	0.355379	18.129	2.06e-05	0.000318204	Alt	African
10	112836503	rs1800544	G	C	0.335938	0.664062	0.476384	0.523616	10.1473	0.00144513	0.0118864	Alt	European
11	243268	rs505404	T	G	0.726562	0.273438	0.887157	0.112843	35.3684	2.73e-09	1.04e-07	Ref	Native American
11	12159661	rs1994318	C	A	0.648438	0.351562	0.449079	0.550921	21.3808	3.77e-06	7.12e-05	Ref	African
11	20659757	rs2298826	G	A	0.757812	0.242188	0.598097	0.401903	13.0379	0.000305243	0.00321415	Ref	African
11	27670108	rs10501087	T	C	0.796875	0.203125	0.650525	0.349475	12.3716	0.000435909	0.00432661	Ref	African
11	27679916	rs6265	C	T	0.804688	0.195312	0.64633	0.35367	13.7082	0.000213524	0.00235363	Ref	African
11	27684517	rs11030104	A	G	0.804688	0.195312	0.633508	0.366492	16.2732	5.48e-05	0.00073963	Ref	African
11	27700125	rs7103411	C	T	0.195312	0.804688	0.380653	0.619347	19.0462	1.28e-05	0.000208874	Alt	African
11	32895664	rs10767971	T	C	0.320312	0.679688	0.489465	0.510535	15.1287	0.000100425	0.00122281	Alt	African
11	35123051	rs1559759	C	A	0.914062	0.0859375	0.745307	0.254693	19.7614	8.77e-06	0.000150192	Ref	African
11	61557803	rs102275	T	C	0.289062	0.710938	0.651634	0.348366	72.5162	1.66e-17	1.84e-15	Alt	African
11	64048912	rs477895	C	T	0.132812	0.867188	0.232885	0.767115	7.35782	0.00667716	0.0408625	Alt	European
11	69462910	rs9344	G	A	0.671875	0.328125	0.457589	0.542411	22.9211	1.69e-06	3.47e-05	Ref	African
11	81235150	rs2032381	G	T	0.929688	0.0703125	0.778516	0.221484	16.5029	4.86e-05	0.000660329	Ref	African
11	112026156	rs5744247	G	C	0.898438	0.101562	0.708488	0.291512	21.8972	2.88e-06	5.62e-05	Ref	African
11	113280274	rs2734842	G	C	0.3125	0.6875	0.428371	0.571629	7.1731	0.00740048	0.0447707	Alt	European
11	113281776	rs2734841	A	C	0.289062	0.710938	0.422004	0.577996	9.25726	0.00234564	0.0179103	Alt	European
11	113282295	rs1124493	T	G	0.296875	0.703125	0.424748	0.575252	8.2002	0.00418858	0.0280972	Alt	European
11	113283477	rs6275	A	G	0.289062	0.710938	0.422273	0.577727	9.25726	0.00234564	0.0179103	Alt	European
11	116652207	rs12286037	C	T	0.898438	0.101562	0.956659	0.0433412	8.56831	0.00342065	0.0238427	Ref	Native American
11	131807171	rs12098973	A	G	0.882812	0.117188	0.769971	0.230029	8.73842	0.00311575	0.0219935	Ref	European
12	988558	rs880054	C	T	0.453125	0.546875	0.328676	0.671324	9.07198	0.00259556	0.0188353	Alt	Native American
12	2757769	rs2239128	T	C	0.109375	0.890625	0.325178	0.674822	27.7829	1.36e-07	3.69e-06	Alt	European
12	6291093	rs7342306	G	A	0.773438	0.226562	0.63573	0.36427	10.8936	0.000964962	0.00847026	Ref	African
12	10170727	rs11053548	A	G	0.90625	0.09375	0.728744	0.271256	20.8025	5.09e-06	9.22e-05	Ref	African
12	11547532	rs2900174	A	G	0.84375	0.15625	0.92412	0.0758803	10.8475	0.000989315	0.00861933	Ref	European
12	11855624	rs2187642	A	C	0.28125	0.71875	0.494054	0.505946	22.7868	1.81e-06	3.7e-05	Alt	European
12	20860093	rs3794271	G	A	0.5625	0.4375	0.307328	0.692672	40.159	2.34e-10	1.08e-08	Ref	African
12	21283322	rs4149015	G	A	0.976562	0.0234375	0.901808	0.0981925	8.56187	0.00343276	0.0238427	Ref	African
12	21327740	rs4149036	C	A	0.875	0.125	0.635366	0.364634	32.311	1.31e-08	4.36e-07	Ref	European
12	21329738	rs2306283	A	G	0.625	0.375	0.387051	0.612949	29.5385	5.48e-08	1.6e-06	Ref	European
12	21377559	rs4149080	G	C	0.898438	0.101562	0.704511	0.295489	23.3918	1.32e-06	2.8e-05	Ref	European
12	21378021	rs4149081	G	A	0.898438	0.101562	0.704511	0.295489	23.3918	1.32e-06	2.8e-05	Ref	European
12	51357542	rs12304921	A	G	0.867188	0.132812	0.668422	0.331578	22.1484	2.52e-06	5.01e-05	Ref	African
12	54736470	rs4326844	A	G	0.179688	0.820312	0.442005	0.557995	36.5624	1.48e-09	6.03e-08	Alt	African
12	58144665	rs2069502	C	T	0.695312	0.304688	0.546058	0.453942	11.3813	0.000741879	0.00677598	Ref	African
12	65534624	rs6581612	C	A	0.273438	0.726562	0.129763	0.870237	21.9777	2.76e-06	5.43e-05	Alt	Native American
12	88890671	rs995030	A	G	0.125	0.875	0.286581	0.713419	16.7651	4.23e-05	0.000595025	Alt	European
12	88953959	rs4474514	G	A	0.125	0.875	0.298704	0.701296	18.1146	2.08e-05	0.00031995	Alt	European
12	112190438	rs6490294	C	A	0.632812	0.367188	0.436713	0.563287	19.8413	8.41e-06	0.000145154	Ref	European
12	112817783	rs11066280	T	A	0.992188	0.0078125	0.903493	0.0965073	11.1264	0.000851059	0.00755252	Ref	African
12	117327592	rs7294919	T	C	0.898438	0.101562	0.801922	0.198078	7.15806	0.00746279	0.0449853	Ref	European
13	47469940	rs6313	G	A	0.671875	0.328125	0.514921	0.485079	12.5122	0.000404299	0.00403616	Ref	African
13	47471478	rs6311	C	T	0.671875	0.328125	0.514006	0.485994	12.5122	0.000404299	0.00403616	Ref	African
13	52566126	rs9535826	T	G	0.59375	0.40625	0.443409	0.556591	11.4178	0.000727422	0.00666689	Ref	African
14	23977010	rs223116	A	G	0.453125	0.546875	0.334461	0.665539	7.87962	0.00499951	0.0321202	Alt	European
14	48015982	rs1160351	A	C	0.796875	0.203125	0.48133	0.51867	50.0489	1.5e-12	9.7e-11	Ref	African
14	81598912	rs17111530	T	C	0.9375	0.0625	0.793083	0.206917	15.638	7.67e-05	0.000973338	Ref	European
14	92427222	rs7153027	A	C	0.789062	0.210938	0.669595	0.330405	7.97342	0.00474691	0.0306704	Ref	Native American
14	105263608	rs2494752	A	G	0.265625	0.734375	0.441798	0.558202	16.7314	4.31e-05	0.000602375	Alt	European
15	29731444	rs11856574	G	A	0.84375	0.15625	0.726126	0.273874	8.84793	0.00293422	0.0208822	Ref	European
15	48392165	rs1834640	A	G	0.65625	0.34375	0.505127	0.494873	11.284	0.000781777	0.00706283	Ref	European
15	51545454	rs12907866	A	G	0.726562	0.273438	0.581132	0.418868	11.5636	0.000672568	0.0062546	Ref	African
15	51631279	rs7176005	C	T	0.882812	0.117188	0.777838	0.222162	7.72571	0.00544398	0.0347098	Ref	European
15	71424009	rs12904863	T	C	0.945312	0.0546875	0.778388	0.221612	20.16	7.12e-06	0.000124696	Ref	African
15	100786271	rs4533267	A	G	0.382812	0.617188	0.226128	0.773872	17.8335	2.41e-05	0.000361727	Alt	Native American
16	14388305	rs1659127	G	A	0.765625	0.234375	0.552042	0.447958	23.0571	1.57e-06	3.27e-05	Ref	African
16	23634026	rs420259	A	G	0.765625	0.234375	0.647302	0.352698	7.71084	0.00548901	0.0349461	Ref	European
16	27375787	rs8832	A	G	0.398438	0.601562	0.517477	0.482523	7.03812	0.00797926	0.0473957	Alt	European
16	30918487	rs11649653	C	G	0.539062	0.460938	0.336269	0.663731	23.6739	1.14e-06	2.45e-05	Ref	African
16	31048079	rs10871454	C	T	0.523438	0.476562	0.344577	0.655423	18.3203	1.87e-05	0.000293927	Ref	African
16	31102321	rs7294	C	T	0.648438	0.351562	0.798397	0.201603	17.4238	2.99e-05	0.000441502	Ref	Native American
16	31103796	rs2359612	A	G	0.46875	0.53125	0.657827	0.342173	19.9481	7.96e-06	0.000137982	Alt	African
16	31104509	rs8050894	C	G	0.492188	0.507812	0.331949	0.668051	15.6279	7.71e-05	0.000976845	Alt	Native American
16	31104878	rs9934438	G	A	0.53125	0.46875	0.347052	0.652948	19.9481	7.96e-06	0.000137982	Ref	African
16	31107689	rs9923231	C	T	0.53125	0.46875	0.347052	0.652948	19.9481	7.96e-06	0.000137982	Ref	African
16	31110981	rs7196161	G	A	0.484375	0.515625	0.673232	0.326768	20.412	6.24e-06	0.000110583	Alt	European
16	53876751	rs12595985	C	A	0.921875	0.078125	0.829632	0.170368	7.90395	0.00493271	0.0317354	Ref	European
16	55793695	rs3785161	A	C	0.867188	0.132812	0.768863	0.231137	7.35782	0.00667716	0.0408625	Ref	African
16	56994894	rs4783961	G	A	0.484375	0.515625	0.670681	0.329319	20.412	6.24e-06	0.000110583	Alt	European
16	75167579	rs7195303	G	A	0.046875	0.953125	0.15263	0.84737	11.6148	0.000654286	0.00610549	Alt	African
16	84046715	rs11864146	A	G	0.820312	0.179688	0.929657	0.0703432	23.4248	1.3e-06	2.76e-05	Ref	European
16	85961562	rs17444745	G	A	0.921875	0.078125	0.827792	0.172208	7.90395	0.00493271	0.0317354	Ref	African
16	89985940	rs2228479	G	A	0.953125	0.046875	0.867613	0.132387	8.20774	0.00417121	0.0280863	Ref	African
17	18232096	rs1979277	G	A	0.6875	0.3125	0.818139	0.181861	15.3176	9.09e-05	0.00113028	Ref	Native American
17	19437187	rs2252281	T	C	0.765625	0.234375	0.630919	0.369081	9.71684	0.00182587	0.0145114	Ref	Native American
17	19804247	rs397969	T	C	0.585938	0.414062	0.724288	0.275712	12.741	0.000357724	0.0036873	Ref	Native American
17	48712087	rs4793665	C	T	0.382812	0.617188	0.270169	0.729831	7.70753	0.0054991	0.0349535	Alt	Native American
17	48768486	rs1051640	A	G	0.960938	0.0390625	0.881262	0.118738	7.55162	0.00599561	0.0375353	Ref	Native American
17	49960309	rs967676	T	C	0.765625	0.234375	0.648475	0.351525	7.71084	0.00548901	0.0349461	Ref	African
17	78324259	rs12051723	G	T	0.945312	0.0546875	0.805864	0.194136	16.1056	5.99e-05	0.000782825	Ref	African
18	5978931	rs1539808	C	T	0.976562	0.0234375	0.863067	0.136933	14.5455	0.000136818	0.00161008	Ref	European
18	29038123	rs1941184	A	C	0.648438	0.351562	0.74678	0.25322	7.04167	0.00796349	0.0473566	Ref	Native American
18	55816791	rs4149601	G	A	0.882812	0.117188	0.686781	0.313219	22.7273	1.87e-06	3.8e-05	Ref	Native American
19	10000322	rs1862471	C	G	0.429688	0.570312	0.609337	0.390663	17.3621	3.09e-05	0.000452339	Alt	European
19	10395683	rs5498	A	G	0.375	0.625	0.639097	0.360903	39.228	3.77e-10	1.69e-08	Alt	European
19	10397403	rs3093030	C	T	0.375	0.625	0.670738	0.329262	51.1717	8.46e-13	5.76e-11	Alt	European
19	29736342	rs11083866	G	A	0.742188	0.257812	0.603422	0.396578	10.5607	0.00115515	0.00989061	Ref	African
19	39735106	rs8103142	T	C	0.539062	0.460938	0.80606	0.19394	57.4633	3.44e-14	2.68e-12	Ref	Native American
19	39738787	rs12979860	C	T	0.539062	0.460938	0.810944	0.189056	62.8205	2.26e-15	2.03e-13	Ref	Native American
19	41515702	rs2279345	T	C	0.210938	0.789062	0.327032	0.672968	7.97342	0.00474691	0.0306704	Alt	African
19	45403412	rs1160985	C	T	0.492188	0.507812	0.630424	0.369576	10.8936	0.000964962	0.00847026	Alt	African
19	45923653	rs11615	A	G	0.257812	0.742188	0.41778	0.58222	12.8805	0.000332023	0.00346611	Alt	African
19	46172278	rs11671664	G	A	0.929688	0.0703125	0.70499	0.29501	31.476	2.02e-08	6.48e-07	Ref	African
19	49206172	rs516246	C	T	0.679688	0.320312	0.780274	0.219726	7.72571	0.00544398	0.0347098	Ref	Native American
19	49206985	rs602662	G	A	0.664062	0.335938	0.767453	0.232547	7.35782	0.00667716	0.0408625	Ref	Native American
20	17122593	rs852069	A	G	0.4375	0.5625	0.589465	0.410535	11.6247	0.000650833	0.0060903	Alt	European
20	45288453	rs6066043	G	A	0.757812	0.242188	0.624661	0.375339	9.63333	0.00191077	0.0150507	Ref	African
20	60791404	rs3787429	C	T	0.4375	0.5625	0.600139	0.399861	14.3743	0.000149831	0.00174526	Alt	African
20	61981104	rs1044397	C	T	0.429688	0.570312	0.575839	0.424161	11.5636	0.000672568	0.0062546	Alt	European
20	61981134	rs1044396	G	A	0.4375	0.5625	0.647416	0.352584	24.9831	5.78e-07	1.33e-05	Alt	European
21	28217320	rs402007	C	G	0.601562	0.398438	0.420728	0.579272	16.9449	3.85e-05	0.000547662	Ref	Native American
22	19951207	rs4818	C	G	0.757812	0.242188	0.619252	0.380748	10.7135	0.00106356	0.00918252	Ref	African
22	19952132	rs4646316	C	T	0.835938	0.164062	0.689966	0.310034	13.1273	0.000291028	0.00307265	Ref	African
22	42526694	rs1065852	G	A	0.851562	0.148438	0.610581	0.389419	31.5405	1.95e-08	6.3e-07	Ref	African
22	42528976	rs28360521	C	T	0.851562	0.148438	0.609245	0.390755	31.5405	1.95e-08	6.3e-07	Ref	European
22	44324727	rs738409	C	G	0.445312	0.554688	0.683165	0.316835	32.296	1.32e-08	4.39e-07	Alt	Native American
22	44333694	rs2896019	T	G	0.492188	0.507812	0.698946	0.301054	24.9288	5.95e-07	1.37e-05	Alt	Native American

## Sheet: Peru
Chromosome	Position	dbSNP rsID	Reference Allele	Alternate Allele	Observed Reference Allele Frequency	Observed Alterate Allele Frequency	Expected Reference Allele Frequency	Expected Alterate Allele Frequency	Chi-square Statistic	P-value	False Discover Rate (q-value)	Allele with Ancestry Enrichment	Enriched Ancestry	Color Code
1	11046855	rs9430161	G	T	0.935294	0.0647059	0.873484	0.126516	6.31757	0.0119548	0.0396292	Ref	Native American
1	11854476	rs1801131	T	G	0.917647	0.0823529	0.770305	0.229695	20.7966	5.11e-06	3.12e-05	Ref	African
1	12267292	rs3397	C	T	0.164706	0.835294	0.615753	0.384247	147.682	5.57e-34	2.6e-32	Alt	European
1	16505320	rs1497406	A	G	0.735294	0.264706	0.257406	0.742594	201.185	1.15e-45	7.9e-44	Ref	African
1	29174946	rs529520	A	C	0.452941	0.547059	0.237119	0.762881	44.7558	2.23e-11	2.62e-10	Alt	Native American
1	29175373	rs581111	A	G	0.0705882	0.929412	0.146289	0.853711	7.92552	0.00487424	0.0175458	Alt	Native American
1	29190138	rs4654327	G	A	0.2	0.8	0.292166	0.707834	7.25333	0.00707695	0.0245399	Alt	Native American
1	32756439	rs1741981	T	C	0.888235	0.111765	0.513804	0.486196	96.4299	9.25e-23	2.54e-21	Ref	European
1	40433771	rs3103778	A	G	0.341176	0.658824	0.441535	0.558465	6.89544	0.0086416	0.0295295	Alt	Native American
1	48098406	rs2506991	A	G	0.382353	0.617647	0.515946	0.484054	12.4626	0.000415185	0.0018551	Alt	European
1	55504650	rs2479409	G	A	0.788235	0.211765	0.62182	0.37818	19.6462	9.32e-06	5.49e-05	Ref	Native American
1	56108604	rs1165472	A	G	0.929412	0.0705882	0.840361	0.159639	9.90676	0.00164673	0.00660753	Ref	Native American
1	56112774	rs10443215	C	T	0.152941	0.847059	0.247628	0.752372	8.09524	0.00443817	0.0160461	Alt	Native American
1	63049593	rs1748195	C	G	0.447059	0.552941	0.729681	0.270319	68.6676	1.17e-16	2.17e-15	Alt	African
1	65992625	rs1751492	C	T	0.264706	0.735294	0.720763	0.279237	178.91	8.38e-41	4.94e-39	Alt	European
1	66089782	rs6700896	C	T	0.394118	0.605882	0.231811	0.768189	26.0873	3.26e-07	2.37e-06	Alt	Native American
1	70887099	rs672203	A	G	0.905882	0.0941176	0.735052	0.264948	25.4169	4.62e-07	3.28e-06	Ref	Native American
1	71514969	rs7551789	A	T	0.929412	0.0705882	0.765597	0.234403	25.6308	4.13e-07	2.95e-06	Ref	European
1	72765116	rs2568958	G	A	0.282353	0.717647	0.133235	0.866765	31.4256	2.07e-08	1.75e-07	Alt	Native American
1	76839536	rs12144344	C	T	0.829412	0.170588	0.71448	0.28552	11.4691	0.000707648	0.00303278	Ref	African
1	89849574	rs928655	G	A	0.441176	0.558824	0.605132	0.394868	19.3131	1.11e-05	6.46e-05	Alt	European
1	94674726	rs2274788	T	C	0.8	0.2	0.670611	0.329389	12.8885	0.000330612	0.00151101	Ref	African
1	95053353	rs12029080	T	G	0.817647	0.182353	0.690652	0.309348	13.2688	0.000269856	0.00124939	Ref	African
1	96943994	rs1973993	T	C	0.429412	0.570588	0.186527	0.813473	64.7124	8.67e-16	1.51e-14	Alt	Native American
1	97037083	rs10783050	T	C	0.747059	0.252941	0.547926	0.452074	27.4431	1.62e-07	1.22e-06	Ref	African
1	98348885	rs1801265	G	A	0.164706	0.835294	0.101855	0.898145	7.9085	0.00492	0.0176799	Alt	Native American
1	99782957	rs12743824	C	A	0.258824	0.741176	0.371508	0.628492	9.10399	0.00255	0.00985919	Alt	Native American
1	109818306	rs629301	G	T	0.223529	0.776471	0.0733435	0.926657	60.6118	6.95e-15	1.12e-13	Alt	Native American
1	109818530	rs646776	C	T	0.223529	0.776471	0.0695536	0.930446	60.6118	6.95e-15	1.12e-13	Alt	Native American
1	109822166	rs599839	G	A	0.241176	0.758824	0.0887609	0.911239	49.428	2.06e-12	2.68e-11	Alt	Native American
1	115837709	rs2239622	A	G	0.188235	0.811765	0.396596	0.603404	30.1768	3.94e-08	3.21e-07	Alt	African
1	149892872	rs11205277	A	G	0.741176	0.258824	0.63162	0.36838	9.10399	0.00255052	0.00985919	Ref	African
1	153769400	rs9426935	C	T	0.794118	0.205882	0.856082	0.143918	5.87043	0.0153973	0.0498296	Ref	Native American
1	154418879	rs4537545	C	T	0.282353	0.717647	0.603685	0.396315	74.5182	6.01e-18	1.22e-16	Alt	African
1	155279482	rs2297480	T	G	0.688235	0.311765	0.344047	0.655953	91.0976	1.37e-21	3.53e-20	Ref	European
1	155868625	rs2282301	G	A	0.729412	0.270588	0.365887	0.634113	97.5926	5.14e-23	1.43e-21	Ref	European
1	156873727	rs12407843	G	A	0.870588	0.129412	0.668028	0.331972	30.7832	2.89e-08	2.39e-07	Ref	European
1	156877797	rs77235035	C	A	0.829412	0.170588	0.658364	0.341636	22.0089	2.71e-06	1.73e-05	Ref	European
1	156879580	rs3737224	C	T	0.917647	0.0823529	0.705121	0.294879	36.72	1.36e-09	1.32e-08	Ref	European
1	156881959	rs41273215	C	T	0.917647	0.0823529	0.704286	0.295714	36.72	1.36e-09	1.32e-08	Ref	European
1	156883215	rs822442	C	A	0.917647	0.0823529	0.715308	0.284692	33.5587	6.91e-09	6.15e-08	Ref	European
1	159698549	rs7553007	G	A	0.611765	0.388235	0.501822	0.498178	8.49412	0.00356	0.0132	Ref	African
1	161479745	rs1801274	A	G	0.529412	0.470588	0.626631	0.373369	7.28824	0.00694	0.0241	Ref	Native American
1	162033890	rs12143842	C	T	0.876471	0.123529	0.671806	0.328194	32.6206	1.12e-08	9.75e-08	Ref	African
1	162085685	rs10494366	G	T	0.394118	0.605882	0.632686	0.367314	42.6777	6.45e-11	7.26e-10	Alt	European
1	162210610	rs4657178	C	T	0.664706	0.335294	0.521004	0.478996	13.583	0.000228241	0.00107247	Ref	European
1	165448157	rs10918196	T	C	0.494118	0.505882	0.253151	0.746849	52.3292	4.69e-13	6.51e-12	Alt	Native American
1	169580290	rs2235302	C	T	0.888235	0.111765	0.761559	0.238441	15.5568	8.01e-05	0.000404	Ref	Native American
1	171076966	rs2266782	G	A	0.7	0.3	0.785481	0.214519	7.9291	0.00486459	0.0175267	Ref	Native American
1	171080080	rs1736557	G	A	0.894118	0.105882	0.767065	0.232935	15.8231	6.95e-05	0.000353816	Ref	African
1	171083242	rs2266780	A	G	0.941176	0.0588235	0.841987	0.158013	12.7247	0.000360861	0.00163281	Ref	African
1	171091875	rs1795240	A	G	0.152941	0.847059	0.386012	0.613988	39.627	3.07e-10	3.2e-09	Alt	African
1	171254890	rs7877	C	T	0.535294	0.464706	0.758941	0.241059	46.4133	9.58e-12	1.16e-10	Ref	Native American
1	172189889	rs678962	T	G	0.782353	0.217647	0.68428	0.31572	7.84323	0.0051	0.0182534	Ref	European
1	186947224	rs10157410	G	C	0.764706	0.235294	0.860036	0.139964	12.4201	0.000425	0.00189286	Ref	Native American
1	196679455	rs10737680	A	C	0.417647	0.582353	0.622559	0.377441	30.6972	3.02e-08	2.49e-07	Alt	African
1	201345487	rs12564445	G	A	0.864706	0.135294	0.67398	0.32602	27.5225	1.55e-07	1.18e-06	Ref	European
1	203135452	rs16851030	C	T	0.864706	0.135294	0.695486	0.304514	23.3002	1.39e-06	9.18e-06	Ref	European
1	206946407	rs1800872	T	G	0.370588	0.629412	0.65103	0.34897	59.8076	1.05e-14	1.67e-13	Alt	European
1	206946634	rs1800871	A	G	0.370588	0.629412	0.65103	0.34897	59.8076	1.05e-14	1.67e-13	Alt	European
1	206946897	rs1800896	T	C	0.752941	0.247059	0.892603	0.107397	35.7895	2.2e-09	2.07e-08	Ref	Native American
1	210536025	rs7527939	C	T	0.711765	0.288235	0.874203	0.125797	42.5951	6.73e-11	7.55e-10	Ref	Native American
1	218931905	rs12037343	G	T	0.911765	0.0882353	0.720626	0.279374	30.1124	4.08e-08	3.31e-07	Ref	African
1	230294916	rs2144300	C	T	0.452941	0.547059	0.741602	0.258398	73.6237	9.45e-18	1.9e-16	Alt	European
1	230838331	rs7079	G	T	0.911765	0.0882353	0.823804	0.176196	9.10714	0.00255	0.00985	Ref	African
1	232756026	rs10495332	T	C	0.905882	0.0941176	0.74102	0.25898	24.0404	9.43e-07	6.38e-06	Ref	African
1	233719984	rs11800854	G	A	0.952941	0.0470588	0.874188	0.125812	9.18185	0.00244427	0.00947235	Ref	European
1	237028564	rs3768142	G	T	0.282353	0.717647	0.40636	0.59364	10.7576	0.00104	0.00432305	Alt	African
1	247675559	rs7550918	C	T	0.229412	0.770588	0.0514223	0.948578	105.59	9.07e-25	2.79e-23	Alt	Native American
2	10903412	rs1198872	C	T	0.723529	0.276471	0.542751	0.457249	22.7662	1.83e-06	1.2e-05	Ref	European
2	21225281	rs1042034	C	T	0.376471	0.623529	0.593944	0.406056	33.395	7.52e-09	6.67e-08	Alt	African
2	21231524	rs676210	G	A	0.623529	0.376471	0.406056	0.593944	33.395	7.52e-09	6.67e-08	Ref	African
2	25131316	rs6545814	A	G	0.8	0.2	0.566502	0.433498	38.2883	6.1e-10	6.16e-09	Ref	Native American
2	27730940	rs1260326	T	C	0.323529	0.676471	0.553042	0.446958	36.194	1.79e-09	1.71e-08	Alt	African
2	27741237	rs780094	T	C	0.329412	0.670588	0.555193	0.444807	34.3617	4.58e-09	4.17e-08	Alt	African
2	27742603	rs780093	T	C	0.329412	0.670588	0.555452	0.444548	34.3617	4.58e-09	4.17e-08	Alt	African
2	31247514	rs9679162	G	T	0.323529	0.676471	0.481264	0.518736	17.1743	3.41e-05	0.00018453	Alt	African
2	31249427	rs12613732	T	G	0.382353	0.617647	0.578394	0.421606	26.2372	3.02e-07	2.21e-06	Alt	Native American
2	41273631	rs17027130	T	C	0.876471	0.123529	0.729617	0.270383	18.6273	1.59e-05	9.04e-05	Ref	African
2	56120853	rs1430193	A	T	0.623529	0.376471	0.184426	0.815574	221.919	3.45e-50	2.62e-48	Ref	European
2	56195696	rs62164511	A	G	0.341176	0.658824	0.837574	0.162426	301.69	1.41e-67	1.59e-65	Alt	European
2	60459806	rs359268	T	C	0.458824	0.541176	0.599908	0.400092	14.1176	0.000171725	0.000822892	Alt	European
2	64503895	rs2698530	A	C	0.647059	0.352941	0.455221	0.544779	25.8525	3.69e-07	2.66e-06	Ref	African
2	69723710	rs7577851	C	T	0.605882	0.394118	0.698274	0.301726	7.17087	0.00741	0.0256	Ref	European
2	105897740	rs1020064	T	G	0.0411765	0.958824	0.221537	0.778463	32.5698	1.15e-08	9.99e-08	Alt	African
2	111907691	rs724710	T	C	0.529412	0.470588	0.193437	0.806563	122.17	2.12e-28	7.77e-27	Ref	European
2	113594867	rs16944	A	G	0.7	0.3	0.432063	0.567937	50.8007	1.02e-12	1.38e-11	Ref	African
2	113598107	rs4848306	G	A	0.747059	0.252941	0.496938	0.503062	43.5119	4.21e-11	4.82e-10	Ref	African
2	128018063	rs3738948	A	G	0.911765	0.0882353	0.685872	0.314128	39.5872	3.14e-10	3.26e-09	Ref	African
2	130468366	rs10928927	C	T	0.341176	0.658824	0.214173	0.785827	17.0564	3.63e-05	0.000195102	Alt	European
2	134266001	rs16826005	A	G	0.947059	0.0529412	0.760166	0.239834	32.9136	9.63e-09	8.45e-08	Ref	European
2	152981335	rs16830728	G	T	0.947059	0.0529412	0.472223	0.527777	154.912	1.46e-35	7.23e-34	Ref	European
2	159899489	rs7582141	G	T	0.8	0.2	0.894357	0.105643	15.9064	6.66e-05	0.000339845	Ref	European
2	159899913	rs6432512	C	T	0.8	0.2	0.894165	0.105835	15.9064	6.66e-05	0.00034	Ref	European
2	159936391	rs264588	C	A	0.8	0.2	0.913498	0.0865016	26.3957	2.78e-07	2.04e-06	Ref	European
2	159950865	rs264631	C	G	0.794118	0.205882	0.911769	0.0882311	29.2473	6.37e-08	5.06e-07	Ref	European
2	162910223	rs6741949	G	C	0.417647	0.582353	0.87962	0.12038	353.657	6.77e-79	9.33e-77	Alt	European
2	162997960	rs13429709	T	C	0.164706	0.835294	0.397345	0.602655	39.2157	3.79e-10	3.92e-09	Alt	Native American
2	165513091	rs10195252	T	C	0.9	0.1	0.764841	0.235159	17.2942	3.2e-05	0.000173826	Ref	Native American
2	166168503	rs2304016	A	G	0.970588	0.0294118	0.883421	0.116579	12.75	0.000356009	0.00161317	Ref	African
2	169041386	rs6749447	T	G	0.458824	0.541176	0.356491	0.643509	7.38908	0.0065621	0.0229214	Alt	Native American
2	170010985	rs2075252	T	C	0.241176	0.758824	0.490826	0.509174	41.5289	1.16e-10	1.27e-09	Alt	African
2	174504924	rs13028485	G	A	0.947059	0.0529412	0.79533	0.20467	24.3217	8.15e-07	5.56e-06	Ref	European
2	176289319	rs2461751	G	A	0.794118	0.205882	0.555658	0.444342	40.0014	2.54e-10	2.67e-09	Ref	European
2	199632565	rs12617311	G	A	0.705882	0.294118	0.61056	0.38944	6.34033	0.0118023	0.0391581	Ref	African
2	200638509	rs12615435	T	G	0.929412	0.0705882	0.81106	0.18894	15.3986	8.71e-05	0.000437	Ref	African
2	211060050	rs2286963	T	G	0.917647	0.0823529	0.791883	0.208117	15.8667	6.8e-05	0.000345967	Ref	African
2	213824045	rs12619285	A	G	0.258824	0.741176	0.437187	0.562813	21.5372	3.47e-06	2.18e-05	Alt	Native American
2	216205167	rs16853826	G	A	0.788235	0.211765	0.587736	0.412264	28.0743	1.17e-07	8.97e-07	Ref	European
2	233513175	rs2140773	C	A	0.558824	0.441176	0.665981	0.334019	8.55147	0.00345244	0.0128273	Ref	Native American
2	234526871	rs1042597	C	G	0.747059	0.252941	0.540289	0.459711	29.0203	7.16e-08	5.65e-07	Ref	African
2	234529643	rs6431558	C	T	0.705882	0.294118	0.43106	0.56894	53.0335	3.28e-13	4.63e-12	Ref	European
2	234579892	rs3806598	A	C	0.994118	0.00588235	0.797261	0.202739	40.0368	2.49e-10	2.63e-09	Ref	European
2	234681544	rs1042640	G	C	0.205882	0.794118	0.140636	0.859364	5.87043	0.0154	0.0498	Alt	Native American
3	2624938	rs2619566	G	A	0.541176	0.458824	0.358379	0.641621	24.5706	7.16e-07	4.92e-06	Ref	African
3	12267648	rs7616006	A	G	0.894118	0.105882	0.605642	0.394358	59.1465	1.46e-14	2.3e-13	Ref	Native American
3	34865597	rs559356	T	C	0.747059	0.252941	0.520634	0.479366	34.0519	5.37e-09	4.85e-08	Ref	African
3	38442490	rs2070488	G	A	0.8	0.2	0.708983	0.291017	6.45134	0.0110869	0.0371095	Ref	African
3	38594973	rs7638909	T	G	0.6	0.4	0.490538	0.509462	8.49882	0.00355376	0.0131502	Ref	European
3	38624253	rs3922844	T	C	0.341176	0.658824	0.185763	0.814237	26.0236	3.37e-07	2.44e-06	Alt	Native American
3	45731451	rs2742417	C	T	0.617647	0.382353	0.718311	0.281689	8.38969	0.00377356	0.0138707	Ref	Native American
3	45731784	rs2251954	T	C	0.617647	0.382353	0.724412	0.275588	9.52776	0.00202	0.00799	Ref	Native American
3	45732515	rs2742421	T	G	0.617647	0.382353	0.724124	0.275876	9.52776	0.00202387	0.00798626	Ref	Native American
3	45733430	rs2742423	A	G	0.617647	0.382353	0.72422	0.27578	9.52776	0.00202387	0.00798626	Ref	Native American
3	45734818	rs1969624	T	C	0.617647	0.382353	0.72422	0.27578	9.52776	0.00202387	0.00798626	Ref	Native American
3	45740863	rs2742435	G	A	0.635294	0.364706	0.757734	0.242266	14.1747	0.000167	0.000798639	Ref	African
3	45749722	rs2245705	T	C	0.617647	0.382353	0.727914	0.272086	10.7591	0.00103767	0.00432119	Ref	Native American
3	45756722	rs2742390	G	A	0.617647	0.382353	0.727818	0.272182	10.7591	0.00103767	0.00432119	Ref	Native American
3	53680124	rs1401492	C	T	0.976471	0.0235294	0.905745	0.0942555	9.93506	0.0016216	0.0065151	Ref	European
3	56849749	rs1354034	T	C	0.664706	0.335294	0.49208	0.50792	19.791	8.64e-06	5.1e-05	Ref	African
3	113046640	rs13064411	A	G	0.964706	0.0352941	0.905735	0.0942649	6.89935	0.00862	0.0294744	Ref	African
3	113879562	rs167770	G	A	0.529412	0.470588	0.308985	0.691015	37.531	9e-10	8.87e-09	Ref	African
3	113885395	rs324023	T	C	0.529412	0.470588	0.313537	0.686463	37.531	9e-10	8.87e-09	Ref	African
3	113890815	rs6280	C	T	0.541176	0.458824	0.330207	0.669793	34.5113	4.24e-09	3.88e-08	Ref	African
3	113891042	rs324026	C	T	0.541176	0.458824	0.330207	0.669793	34.5113	4.24e-09	3.88e-08	Ref	African
3	117574822	rs6438424	A	C	0.647059	0.352941	0.495777	0.504223	15.9081	6.65e-05	0.000339845	Ref	African
3	119499507	rs1523130	T	C	0.423529	0.576471	0.31081	0.68919	9.89679	0.00166	0.00664059	Alt	Native American
3	119525497	rs7643645	A	G	0.358824	0.641176	0.574906	0.425094	32.9833	9.3e-09	8.16e-08	Alt	Native American
3	119537291	rs3814058	T	C	0.817647	0.182353	0.586855	0.413145	36.9386	1.22e-09	1.19e-08	Ref	European
3	119631814	rs6438552	A	G	0.711765	0.288235	0.473215	0.526785	39.6903	2.98e-10	3.11e-09	Ref	European
3	119813282	rs334558	A	G	0.729412	0.270588	0.438821	0.561179	57.287	3.77e-14	5.73e-13	Ref	European
3	141102833	rs6763931	G	A	0.511765	0.488235	0.640566	0.359434	12.3748	0.000435	0.00194	Ref	Native American
3	151056598	rs6809699	A	C	0.0705882	0.929412	0.136369	0.863631	6.084	0.0136	0.0446	Alt	African
3	151090996	rs9859552	G	T	0.929412	0.0705882	0.973273	0.026727	10.097	0.00149	0.00601932	Ref	African
3	152672779	rs6785504	G	T	0.229412	0.770588	0.533603	0.466397	63.9421	1.28e-15	2.19e-14	Alt	African
3	160820524	rs4557202	G	C	0.435294	0.564706	0.231768	0.768232	40.7614	1.72e-10	1.84e-09	Alt	Native American
3	167837748	rs4345115	T	C	0.388235	0.611765	0.540192	0.459808	16.0145	6.29e-05	0.000323	Alt	Native American
3	184010048	rs3914188	G	C	0.147059	0.852941	0.377094	0.622906	38.1147	6.67e-10	6.71e-09	Alt	European
3	184090266	rs6141	C	T	0.264706	0.735294	0.505642	0.494358	39.5584	3.18e-10	3.31e-09	Alt	African
3	185629568	rs2002675	A	G	0.905882	0.0941176	0.824359	0.175641	7.93333	0.00485	0.0174953	Ref	Native American
3	187456709	rs3733017	T	G	0.935294	0.0647059	0.836985	0.163015	12.3566	0.000439	0.00195083	Ref	European
4	2906707	rs4961	G	T	0.811765	0.188235	0.537372	0.462628	52.2368	4.92e-13	6.81e-12	Ref	African
4	3006043	rs1024323	C	T	0.652941	0.347059	0.760022	0.239978	10.4141	0.00125	0.00513	Ref	Native American
4	4252956	rs2980098	A	G	0.329412	0.670588	0.63053	0.36947	65.5941	5.54e-16	9.8e-15	Alt	African
4	8503359	rs1949733	A	G	0.511765	0.488235	0.368918	0.631082	14.526	0.000138	0.000671533	Ref	Native American
4	9926967	rs13129697	T	G	0.264706	0.735294	0.574974	0.425026	67.6772	1.93e-16	3.54e-15	Alt	African
4	16893893	rs1483012	G	A	0.605882	0.394118	0.783375	0.216625	31.0912	2.46e-08	2.06e-07	Ref	Native American
4	16908004	rs6819013	A	G	0.682353	0.317647	0.890671	0.109329	72.5863	1.6e-17	3.16e-16	Ref	Native American
4	18017730	rs6830062	T	C	0.929412	0.0705882	0.855628	0.144372	7.92552	0.00487424	0.0175458	Ref	European
4	38139024	rs9852	C	T	0.970588	0.0294118	0.689887	0.310113	63.164	1.9e-15	3.21e-14	Ref	African
4	69681936	rs61750900	G	T	0.964706	0.0352941	0.988019	0.0119813	8.09524	0.00443817	0.0160461	Ref	Native American
4	69962078	rs7668258	T	C	0.141176	0.858824	0.334042	0.665958	28.7424	8.27e-08	6.44e-07	Alt	African
4	71859193	rs80143932	C	G	0.941176	0.0588235	0.857952	0.142048	9.50913	0.00204452	0.00805626	Ref	African
4	71859352	rs2306744	C	T	0.941176	0.0588235	0.857952	0.142048	9.50913	0.00204452	0.00805626	Ref	African
4	74606024	rs4073	A	T	0.270588	0.729412	0.43549	0.56451	18.7613	1.48e-05	8.48e-05	Alt	Native American
4	74864550	rs352046	G	C	0.0941176	0.905882	0.0418192	0.958181	12.0684	0.000512848	0.00225289	Alt	Native American
4	78605369	rs958617	A	G	0.458824	0.541176	0.361612	0.638388	7.38908	0.00656	0.0229	Alt	European
4	84192168	rs4693075	G	C	0.535294	0.464706	0.162844	0.837156	169.701	8.6e-39	4.73e-37	Ref	African
4	88213808	rs6834314	A	G	0.941176	0.0588235	0.685813	0.314187	50.6902	1.08e-12	1.45e-11	Ref	African
4	89030841	rs12505410	T	G	0.458824	0.541176	0.697554	0.302446	47.0868	6.79e-12	8.39e-11	Alt	European
4	89052323	rs2231142	G	T	0.852941	0.147059	0.73877	0.26123	11.0696	0.000877534	0.00370154	Ref	African
4	89096061	rs7699188	G	A	0.952941	0.0470588	0.883538	0.116462	8.16	0.00428244	0.015579	Ref	Native American
4	100163873	rs2201728	G	A	0.311765	0.688235	0.790464	0.209536	231.213	3.24e-52	2.64e-50	Alt	European
4	100239319	rs1229984	T	C	0.0117647	0.988235	0.579045	0.420955	222.041	3.25e-50	2.46e-48	Alt	African
4	100495488	rs1800591	G	T	0.905882	0.0941176	0.831102	0.168898	7.02617	0.00803	0.0276	Ref	Native American
4	114861300	rs4460079	C	T	0.352941	0.647059	0.245163	0.754837	10.2455	0.00137016	0.0055881	Alt	Native American
4	142709723	rs17007695	T	C	0.435294	0.564706	0.642263	0.357737	31.3205	2.19e-08	1.84e-07	Alt	Native American
4	146794621	rs4547811	T	C	0.382353	0.617647	0.633699	0.366301	46.943	7.31e-12	9e-11	Alt	Native American
4	146875551	rs723794	G	T	0.194118	0.805882	0.474648	0.525352	54.3321	1.69e-13	2.44e-12	Alt	European
4	154609523	rs1816702	T	C	0.211765	0.788235	0.0287201	0.97128	198.024	5.64e-45	3.79e-43	Alt	Native American
4	155514879	rs13109457	G	A	0.817647	0.182353	0.537064	0.462936	54.4832	1.57e-13	2.27e-12	Ref	European
4	159630817	rs8396	T	C	0.952941	0.0470588	0.819583	0.180417	20.8703	4.91e-06	3.01e-05	Ref	Native American
4	175071602	rs12507634	A	G	0.388235	0.611765	0.781316	0.218684	155.076	1.35e-35	6.66e-34	Alt	European
4	182197947	rs1454694	T	C	0.952941	0.0470588	0.796416	0.203584	26.2286	3.03e-07	2.22e-06	Ref	African
5	610093	rs924607	C	T	0.705882	0.294118	0.600759	0.399241	7.94118	0.00483224	0.0174299	Ref	African
5	1322087	rs401681	C	T	0.576471	0.423529	0.693057	0.306943	11.0821	0.000872	0.00367826	Ref	Native American
5	8652870	rs200113	T	C	0.970588	0.0294118	0.783921	0.216079	35.3749	2.72e-09	2.54e-08	Ref	African
5	17003085	rs6870564	A	G	0.0470588	0.952941	0.141801	0.858199	12.4201	0.000425	0.00189	Alt	European
5	37818139	rs2973049	T	C	0.329412	0.670588	0.436165	0.563835	7.75338	0.00536	0.0190821	Alt	African
5	37828844	rs2216711	G	A	0.111765	0.888235	0.293259	0.706741	27.2283	1.81e-07	1.35e-06	Alt	African
5	57214817	rs10041935	A	C	0.817647	0.182353	0.668268	0.331732	16.6432	4.51e-05	0.000239002	Ref	African
5	59736773	rs702553	A	T	0.705882	0.294118	0.44907	0.55093	46.0694	1.14e-11	1.38e-10	Ref	European
5	63250851	rs1364043	T	G	0.682353	0.317647	0.513999	0.486001	19.7992	8.6e-06	5.08e-05	Ref	African
5	73276903	rs6894385	A	C	0.858824	0.141176	0.74015	0.25985	12.2655	0.000461407	0.00204539	Ref	African
5	75514986	rs11960832	C	T	0.505882	0.494118	0.657614	0.342386	17.6909	2.6e-05	0.000143295	Ref	Native American
5	76224171	rs2460504	G	C	0.841176	0.158824	0.683213	0.316787	19.7845	8.67e-06	5.12e-05	Ref	African
5	76781471	rs163030	A	C	0.129412	0.870588	0.421435	0.578565	60.2324	8.43e-15	1.35e-13	Alt	African
5	79950781	rs1650697	A	G	0.276471	0.723529	0.371167	0.628833	6.45602	0.0110577	0.0370279	Alt	African
5	79951496	rs442767	G	T	0.394118	0.605882	0.524067	0.475933	11.4135	0.000729119	0.00311534	Alt	Native American
5	88183651	rs17560407	A	G	0.941176	0.0588235	0.764746	0.235254	29.4231	5.82e-08	4.64e-07	Ref	African
5	122685128	rs2115172	A	G	0.611765	0.388235	0.507099	0.492901	7.62458	0.00575779	0.0203566	Ref	European
5	131819921	rs2070729	C	A	0.235294	0.764706	0.402223	0.597777	19.2157	1.17e-05	6.79e-05	Alt	African
5	132009154	rs2243250	C	T	0.517647	0.482353	0.367817	0.632183	15.7618	7.18e-05	0.00036457	Ref	European
5	133849177	rs13187289	C	G	0.847059	0.152941	0.936321	0.0636794	21.8696	2.92e-06	1.85e-05	Ref	Native American
5	137707315	rs757647	G	A	0.664706	0.335294	0.483117	0.516883	22.64	1.95e-06	1.27e-05	Ref	European
5	159820931	rs10515808	C	A	0.941176	0.0588235	0.976777	0.0232235	9.21687	0.00239795	0.00931991	Ref	Native American
5	161324898	rs2290732	A	G	0.258824	0.741176	0.489399	0.510601	35.8081	2.18e-09	2.05e-08	Alt	European
5	167500460	rs13358864	T	A	0.952941	0.0470588	0.802359	0.197641	24.8529	6.19e-07	4.3e-06	Ref	African
5	174876002	rs2168631	G	A	0.805882	0.194118	0.644939	0.355061	18.7773	1.47e-05	8.42e-05	Ref	European
5	176836532	rs1801020	A	G	0.511765	0.488235	0.616562	0.383438	8.07033	0.00449959	0.0162619	Ref	Native American
6	2235633	rs9378688	G	A	0.935294	0.0647059	0.841856	0.158144	11.2717	0.00078698	0.00334498	Ref	African
6	7102084	rs675209	T	C	0.623529	0.376471	0.787719	0.212281	27.6285	1.47e-07	1.12e-06	Ref	Native American
6	7801112	rs6923462	T	C	0.835294	0.164706	0.973517	0.0264826	109.006	1.62e-25	5.16e-24	Ref	Native American
6	18139802	rs12201199	A	T	0.9	0.1	0.974236	0.0257635	43.2681	4.77e-11	5.43e-10	Ref	Native American
6	20685486	rs9356744	T	C	0.711765	0.288235	0.615345	0.384655	6.37656	0.0115638	0.0384386	Ref	European
6	24491475	rs1883415	A	C	0.917647	0.0823529	0.823757	0.176243	10.3619	0.00128642	0.00525361	Ref	Native American
6	24503590	rs2760118	C	T	0.905882	0.0941176	0.822027	0.177973	7.93333	0.00485323	0.0174953	Ref	Native American
6	31241109	rs13191343	C	T	0.935294	0.0647059	0.873171	0.126829	6.31757	0.0119548	0.0396292	Ref	African
6	31253444	rs9461684	C	T	0.782353	0.217647	0.913652	0.0863484	35.3892	2.7e-09	2.52e-08	Ref	Native American
6	31274380	rs9264942	T	C	0.776471	0.223529	0.57244	0.42756	29.4097	5.86e-08	4.67e-07	Ref	African
6	31322559	rs2523608	G	A	0.394118	0.605882	0.491554	0.508446	6.80094	0.00911098	0.0308875	Alt	European
6	31431691	rs2255221	G	T	0.929412	0.0705882	0.967118	0.0328818	6.21951	0.012635	0.0415787	Ref	Native American
6	32336187	rs3129934	T	C	0.0411765	0.958824	0.0997415	0.900259	6.53595	0.0105716	0.0354749	Alt	Native American
6	32632832	rs9274407	A	T	0.129412	0.870588	0.264844	0.735156	15.9876	6.38e-05	0.000327366	Alt	European
6	32678999	rs9275572	A	G	0.223529	0.776471	0.321979	0.678021	7.76759	0.0053192	0.0189381	Alt	Native American
6	32972404	rs3128935	T	C	0.929412	0.0705882	0.850323	0.149677	7.92552	0.00487424	0.0175458	Ref	European
6	32975014	rs399604	T	C	0.635294	0.364706	0.483066	0.516934	15.9257	6.59e-05	0.000337374	Ref	African
6	33048661	rs1042151	A	G	0.723529	0.276471	0.886204	0.113796	46.4552	9.37e-12	1.14e-10	Ref	Native American
6	33055538	rs9277554	C	T	0.647059	0.352941	0.491316	0.508684	15.9081	6.65e-05	0.000339845	Ref	European
6	33465482	rs9394152	C	T	0.341176	0.658824	0.171946	0.828054	34.9645	3.36e-09	3.11e-08	Alt	Native American
6	35369806	rs1883322	C	T	0.152941	0.847059	0.293417	0.706583	16.32	5.35e-05	0.000279388	Alt	Native American
6	35395010	rs3734254	C	T	0.147059	0.852941	0.27145	0.72855	13.1434	0.000288533	0.00132916	Alt	Native American
6	35402785	rs4713858	A	G	0.0941176	0.905882	0.198572	0.801428	11.9118	0.000557805	0.00242968	Alt	African
6	39307032	rs9471075	A	C	0.941176	0.0588235	0.983873	0.0161271	16.6267	4.55e-05	0.000240458	Ref	Native American
6	39325078	rs20455	A	G	0.794118	0.205882	0.527517	0.472483	47.8125	4.69e-12	5.89e-11	Ref	European
6	45095163	rs9395066	A	C	0.582353	0.417647	0.346996	0.653004	41.5331	1.16e-10	1.27e-09	Ref	African
6	53924697	rs9296736	T	C	0.688235	0.311765	0.466408	0.533592	34.1466	5.11e-09	4.64e-08	Ref	African
6	55639028	rs41271330	G	A	0.923529	0.0764706	0.858364	0.141636	5.87043	0.0153973	0.0498296	Ref	African
6	79556166	rs16890334	T	C	0.994118	0.00588235	0.94171	0.0582895	8.60625	0.00335011	0.0124652	Ref	African
6	81302805	rs10943724	C	A	0.441176	0.558824	0.544046	0.455954	6.84643	0.00888184	0.0302827	Alt	Native American
6	107660646	rs2430457	G	A	0.0235294	0.976471	0.00666659	0.993333	9.05325	0.00262228	0.00998458	Alt	Native American
6	110777962	rs6907567	A	G	0.8	0.2	0.553319	0.446681	41.9765	9.24e-11	1.02e-09	Ref	European
6	110778128	rs714368	T	C	0.8	0.2	0.557205	0.442795	40.1081	2.4e-10	2.54e-09	Ref	European
6	111922503	rs76228616	G	C	0.911765	0.0882353	0.993104	0.00689583	197.16	8.7e-45	5.72e-43	Ref	Native American
6	118574061	rs281868	G	A	0.847059	0.152941	0.681839	0.318161	21.2771	3.97e-06	2.47e-05	Ref	Native American
6	118680374	rs11970286	C	T	0.911765	0.0882353	0.701608	0.298392	36.3025	1.69e-09	1.62e-08	Ref	African
6	121748542	rs11154022	A	G	0.264706	0.735294	0.489422	0.510578	33.9953	5.52e-09	4.98e-08	Alt	African
6	122146034	rs9398652	C	A	0.941176	0.0588235	0.651256	0.348744	62.3255	2.91e-15	4.87e-14	Ref	European
6	126964510	rs4273712	A	G	0.441176	0.558824	0.554388	0.445612	8.59043	0.00337935	0.0125696	Alt	Native American
6	135419018	rs9399137	T	C	0.9	0.1	0.721999	0.278001	26.466	2.68e-07	1.97e-06	Ref	African
6	135432552	rs9494145	T	C	0.870588	0.129412	0.756333	0.243667	11.6033	0.000658339	0.00282799	Ref	African
6	137102365	rs9376230	C	A	0.311765	0.688235	0.422671	0.577329	8.69756	0.00318636	0.011945	Alt	African
6	137673302	rs6928289	G	A	0.523529	0.476471	0.320871	0.679129	31.0704	2.49e-08	2.08e-07	Ref	European
6	142512136	rs225675	A	G	0.870588	0.129412	0.786292	0.213708	6.90713	0.00858526	0.0293993	Ref	African
6	147680359	rs9390459	A	G	0.417647	0.582353	0.666555	0.333445	46.558	8.89e-12	1.09e-10	Alt	African
6	154360797	rs1799971	A	G	0.8	0.2	0.689307	0.310693	9.89679	0.00165567	0.00664059	Ref	African
6	154487421	rs2281617	C	T	0.929412	0.0705882	0.599335	0.400665	76.8627	1.83e-18	3.88e-17	Ref	European
6	160551204	rs683369	G	C	0.0411765	0.958824	0.140581	0.859419	14.0211	0.000180769	0.000862887	Alt	African
6	160557643	rs2282143	C	T	0.988235	0.0117647	0.892322	0.107678	15.9064	6.66e-05	0.000339845	Ref	European
6	160670282	rs316019	A	C	0.0529412	0.947059	0.129613	0.870387	8.82371	0.00297342	0.0111762	Alt	European
6	166579270	rs2305089	C	T	0.411765	0.588235	0.642058	0.357942	38.8886	4.49e-10	4.61e-09	Alt	European
7	1976457	rs1801368	C	T	0.447059	0.552941	0.551681	0.448319	7.70997	0.00549168	0.0195137	Alt	Native American
7	7313485	rs6953213	G	A	0.923529	0.0764706	0.830433	0.169567	10.6432	0.00110477	0.00458209	Ref	European
7	28004198	rs4722750	C	T	0.970588	0.0294118	0.839816	0.160184	21.3105	3.91e-06	2.43e-05	Ref	European
7	30699972	rs2270007	G	C	0.135294	0.864706	0.398782	0.601218	49.6324	1.85e-12	2.43e-11	Alt	African
7	30726777	rs7793837	A	T	0.7	0.3	0.79575	0.20425	9.21058	0.0024062	0.00934557	Ref	Native American
7	32444435	rs215738	G	A	0.1	0.9	0.0217501	0.97825	43.2681	4.77e-11	5.43e-10	Alt	Native American
7	33060946	rs3750117	A	G	0.258824	0.741176	0.494292	0.505708	37.6523	8.45e-10	8.38e-09	Alt	African
7	41470093	rs1079866	C	G	0.894118	0.105882	0.802169	0.197831	9.41176	0.00215598	0.00841731	Ref	African
7	73020337	rs3812316	C	G	0.964706	0.0352941	0.884478	0.115522	11.1067	0.00086018	0.00363165	Ref	African
7	74126034	rs117026326	C	T	0.994118	0.00588235	0.905902	0.0940985	15.5235	8.15e-05	0.000410057	Ref	African
7	80236014	rs13236689	T	G	0.564706	0.435294	0.436636	0.563364	11.5822	0.000665859	0.0028593	Ref	European
7	80532112	rs7779029	T	C	0.982353	0.0176471	0.885238	0.114762	16.3767	5.19e-05	0.000271683	Ref	European
7	87133366	rs3842	T	C	0.841176	0.158824	0.726667	0.273333	10.7591	0.00103767	0.00432119	Ref	African
7	87157051	rs7787082	G	A	0.729412	0.270588	0.550156	0.449844	21.4166	3.7e-06	2.31e-05	Ref	European
7	87164986	rs10248420	A	G	0.729412	0.270588	0.557154	0.442846	20.066	7.48e-06	4.47e-05	Ref	European
7	87171152	rs4148737	T	C	0.429412	0.570588	0.694842	0.305158	56.1033	6.88e-14	1.02e-12	Alt	European
7	87173667	rs1922242	A	T	0.429412	0.570588	0.694842	0.305158	56.1033	6.88e-14	1.02e-12	Alt	European
7	87179601	rs1128503	A	G	0.329412	0.670588	0.630211	0.369789	65.5941	5.54e-16	9.8e-15	Alt	African
7	87180198	rs10276036	C	T	0.329412	0.670588	0.631172	0.368828	65.5941	5.54e-16	9.8e-15	Alt	African
7	87230193	rs3213619	A	G	0.988235	0.0117647	0.937666	0.0623344	7.87307	0.00501764	0.0179747	Ref	European
7	92264410	rs2282978	T	C	0.623529	0.376471	0.845691	0.154309	65.5662	5.62e-16	9.94e-15	Ref	Native American
7	94925820	rs854548	A	G	0.523529	0.476471	0.228518	0.771482	83.1865	7.47e-20	1.73e-18	Ref	African
7	94930391	rs854555	A	C	0.623529	0.376471	0.51549	0.48451	7.63304	0.00573087	0.0202997	Ref	African
7	99270539	rs776746	C	T	0.876471	0.123529	0.72064	0.27936	19.8789	8.25e-06	4.89e-05	Ref	European
7	99361466	rs2242480	C	T	0.423529	0.576471	0.763352	0.236648	109.977	9.91e-26	3.21e-24	Alt	African
7	99365083	rs4646437	G	A	0.947059	0.0529412	0.849324	0.150676	13.1223	0.000291797	0.00134218	Ref	European
7	101809851	rs365836	A	G	0.729412	0.270588	0.867312	0.132688	26.5986	2.5e-07	1.85e-06	Ref	Native American
7	123411223	rs4731120	A	C	0.970588	0.0294118	0.903906	0.0960942	8.34821	0.00386067	0.0141504	Ref	African
7	127164958	rs6467136	A	G	0.558824	0.441176	0.265443	0.734557	75.5556	3.55e-18	7.35e-17	Ref	European
7	150696111	rs1799983	T	G	0.0882353	0.911765	0.178448	0.821552	9.10714	0.00254613	0.00984632	Alt	African
7	152878333	rs4285401	A	G	0.8	0.2	0.662253	0.337747	13.9621	0.000186531	0.000886886	Ref	African
7	154509324	rs12666280	T	C	0.341176	0.658824	0.573838	0.426162	38.5488	5.34e-10	5.43e-09	Alt	European
8	1244224	rs17669535	C	G	0.982353	0.0176471	0.858399	0.141601	21.3955	3.74e-06	2.33e-05	Ref	African
8	2740502	rs641525	T	G	0.823529	0.176471	0.69525	0.30475	13.4094	0.000250368	0.0011657	Ref	European
8	4078353	rs2407314	G	C	0.4	0.6	0.57359	0.42641	21.6837	3.22e-06	2.03e-05	Alt	African
8	10683929	rs11776767	G	C	0.888235	0.111765	0.750201	0.249799	16.7281	4.31e-05	0.000229271	Ref	Native American
8	18257854	rs1801280	T	C	0.723529	0.276471	0.887331	0.112669	46.4552	9.37e-12	1.14e-10	Ref	Native American
8	19819724	rs328	C	G	0.976471	0.0235294	0.888297	0.111703	13.3322	0.000260891	0.00121087	Ref	African
8	19832646	rs17482753	G	T	0.976471	0.0235294	0.896069	0.103931	12.1784	0.000483471	0.0021281	Ref	African
8	19847690	rs10503669	C	A	0.976471	0.0235294	0.897	0.103	12.1784	0.000483471	0.0021281	Ref	African
8	23059324	rs20575	C	G	0.205882	0.794118	0.12783	0.87217	8.82371	0.00297342	0.0111762	Alt	Native American
8	37096059	rs1015003	G	T	0.570588	0.429412	0.306254	0.693746	56.1033	6.88e-14	1.02e-12	Ref	European
8	57095808	rs10958476	T	C	0.923529	0.0764706	0.847669	0.152331	7.67361	0.00560342	0.0198732	Ref	African
8	65999963	rs2980003	C	T	0.458824	0.541176	0.644093	0.355907	24.5706	7.16e-07	4.92e-06	Alt	Native American
8	69389217	rs1517114	C	G	0.258824	0.741176	0.128161	0.871839	25.2703	4.98e-07	3.53e-06	Alt	Native American
8	89993488	rs10429371	C	T	0.382353	0.617647	0.27296	0.72704	10.7591	0.00103767	0.00432119	Alt	European
8	103200036	rs1265138	A	G	0.917647	0.0823529	0.769128	0.230872	20.7966	5.11e-06	3.12e-05	Ref	European
8	118184783	rs13266634	C	T	0.735294	0.264706	0.582233	0.417767	16.3494	5.27e-05	0.000275353	Ref	African
8	122275906	rs7834765	G	T	0.282353	0.717647	0.533758	0.466242	43.7237	3.78e-11	4.36e-10	Alt	Native American
8	122909687	rs956225	A	G	0.970588	0.0294118	0.869187	0.130813	15.0891	0.000102556	0.00050892	Ref	African
8	126486409	rs17321515	A	G	0.523529	0.476471	0.425304	0.574696	6.96287	0.00832185	0.028541	Ref	European
8	126490972	rs2954029	A	T	0.541176	0.458824	0.433449	0.566551	7.75338	0.00536122	0.0190821	Ref	African
8	129787976	rs10956445	T	C	0.364706	0.635294	0.472439	0.527561	7.65	0.00567723	0.0201221	Alt	Native American
8	132330716	rs10108033	T	C	0.2	0.8	0.435073	0.564927	38.2883	6.1e-10	6.16e-09	Alt	African
8	139884509	rs6988229	C	T	0.805882	0.194118	0.963739	0.0362608	125.945	3.16e-29	1.2e-27	Ref	Native American
8	143999600	rs1799998	A	G	0.429412	0.570588	0.706163	0.293837	62.5883	2.55e-15	4.27e-14	Alt	European
9	4744743	rs409801	T	C	0.735294	0.264706	0.406679	0.593321	76.4988	2.2e-18	4.64e-17	Ref	African
9	4763176	rs385893	T	C	0.552941	0.447059	0.248361	0.751639	85.506	2.31e-20	5.52e-19	Ref	African
9	4814948	rs13300663	G	C	0.782353	0.217647	0.60112	0.39888	23.5539	1.21e-06	8.12e-06	Ref	African
9	21499624	rs7849420	A	C	0.394118	0.605882	0.143673	0.856327	89.7061	2.76e-21	6.99e-20	Alt	Native American
9	35141705	rs10972341	A	G	0.217647	0.782353	0.656437	0.343563	147.206	7.07e-34	3.28e-32	Alt	African
9	35648950	rs3138083	A	G	0.547059	0.452941	0.197208	0.802792	127.978	1.13e-29	4.41e-28	Ref	African
9	86920236	rs7867504	T	C	0.252941	0.747059	0.404516	0.595484	16.4902	4.89e-05	0.00025765	Alt	African
9	93636664	rs290227	G	A	0.829412	0.170588	0.453372	0.546628	97.2378	6.15e-23	1.7e-21	Ref	European
9	104223233	rs10819937	C	G	0.511765	0.488235	0.33795	0.66205	23.7541	1.09e-06	7.34e-06	Ref	Native American
9	104378003	rs10121600	C	T	0.676471	0.323529	0.774178	0.225822	9.79466	0.0017502	0.00699484	Ref	Native American
9	104867838	rs10989824	C	T	0.664706	0.335294	0.468816	0.531184	25.7125	3.96e-07	2.85e-06	Ref	European
9	107562804	rs2230808	T	C	0.152941	0.847059	0.381842	0.618158	37.8857	7.5e-10	7.48e-09	Alt	European
9	109632353	rs4743034	G	A	0.917647	0.0823529	0.810791	0.189209	12.4728	0.000412915	0.00184756	Ref	Native American
9	111455575	rs10512385	A	G	0.958824	0.0411765	0.90019	0.0998099	6.53595	0.0105716	0.0354749	Ref	Native American
9	112521126	rs4978848	G	C	0.2	0.8	0.337146	0.662854	13.9621	0.000186531	0.000886886	Alt	Native American
9	114293634	rs10980926	A	G	0.788235	0.211765	0.551816	0.448184	38.0739	6.81e-10	6.84e-09	Ref	African
9	119249339	rs7852872	C	G	0.358824	0.641176	0.535097	0.464903	21.2825	3.96e-06	2.46e-05	Alt	Native American
9	120472764	rs1927907	C	T	0.929412	0.0705882	0.753715	0.246285	28.4598	9.57e-08	7.41e-07	Ref	European
9	124565820	rs10760187	T	C	0.552941	0.447059	0.248139	0.751861	85.506	2.31e-20	5.52e-19	Ref	European
9	125137695	rs10306135	A	T	0.917647	0.0823529	0.973606	0.0263941	25.6024	4.2e-07	2.99e-06	Ref	Native American
9	128001119	rs430397	C	T	0.976471	0.0235294	0.85896	0.14104	19.4064	1.06e-05	6.16e-05	Ref	European
9	132501881	rs2302821	A	C	0.764706	0.235294	0.512671	0.487329	43.53	4.18e-11	4.78e-10	Ref	European
10	26734587	rs2992257	C	T	0.905882	0.0941176	0.543724	0.456276	91.0647	1.39e-21	3.59e-20	Ref	African
10	30834632	rs11008099	G	A	0.982353	0.0176471	0.815879	0.184121	30.9306	2.67e-08	2.22e-07	Ref	African
10	36885921	rs1360573	A	G	0.947059	0.0529412	0.87768	0.12232	7.82359	0.00515688	0.0184249	Ref	Native American
10	52010708	rs10508921	C	T	0.952941	0.0470588	0.699982	0.300018	51.7927	6.17e-13	8.46e-12	Ref	European
10	64963449	rs4379723	T	C	0.811765	0.188235	0.615792	0.384208	27.1253	1.91e-07	1.42e-06	Ref	African
10	65027610	rs10761731	A	T	0.817647	0.182353	0.659408	0.340592	19.0779	1.25e-05	7.26e-05	Ref	African
10	65104500	rs7896518	A	G	0.817647	0.182353	0.657737	0.342263	19.0779	1.25e-05	7.26e-05	Ref	African
10	65133822	rs7923609	A	G	0.811765	0.188235	0.646044	0.353956	20.1939	7e-06	4.21e-05	Ref	African
10	65658744	rs938036	T	C	0.00588235	0.994118	0.0617503	0.93825	8.60625	0.00335011	0.0124652	Alt	European
10	68598292	rs7902091	C	A	0.394118	0.605882	0.659083	0.340917	52.9942	3.35e-13	4.71e-12	Alt	African
10	73769507	rs4148943	C	T	0.594118	0.405882	0.819959	0.180041	56.9691	4.43e-14	6.71e-13	Ref	Native American
10	73772762	rs730720	C	T	0.594118	0.405882	0.819959	0.180041	56.9691	4.43e-14	6.71e-13	Ref	Native American
10	79211262	rs603788	G	C	0.464706	0.535294	0.677753	0.322247	34.8332	3.59e-09	3.32e-08	Alt	European
10	79680434	rs754466	A	T	0.911765	0.0882353	0.769303	0.230697	19.1662	1.2e-05	6.95e-05	Ref	African
10	80960828	rs2802369	C	A	0.717647	0.282353	0.615274	0.384726	7.19853	0.00729631	0.0252164	Ref	African
10	90826779	rs1937332	A	G	0.535294	0.464706	0.726131	0.273869	30.1124	4.08e-08	3.31e-07	Ref	Native American
10	94839642	rs2068888	G	A	0.511765	0.488235	0.246271	0.753729	64.0346	1.22e-15	2.1e-14	Ref	African
10	96541616	rs4244285	G	A	0.941176	0.0588235	0.702517	0.297483	47.0868	6.79e-12	8.39e-11	Ref	European
10	96707202	rs4086116	C	T	0.964706	0.0352941	0.892863	0.107137	8.94737	0.0027787	0.0105166	Ref	Native American
10	96725535	rs4917639	A	C	0.964706	0.0352941	0.892863	0.107137	8.94737	0.0027787	0.0105166	Ref	Native American
10	96798548	rs1934951	C	T	0.935294	0.0647059	0.628564	0.371436	68.1917	1.48e-16	2.75e-15	Ref	European
10	101542578	rs717620	C	T	0.917647	0.0823529	0.777528	0.222472	19.5215	9.95e-06	5.83e-05	Ref	African
10	101605693	rs3740065	A	G	0.911765	0.0882353	0.724616	0.275384	30.1124	4.08e-08	3.31e-07	Ref	European
10	101620771	rs12762549	C	G	0.676471	0.323529	0.438938	0.561062	38.1754	6.47e-10	6.52e-09	Ref	African
10	101795361	rs10883437	T	A	0.594118	0.405882	0.713191	0.286809	11.4691	0.000707648	0.00303278	Ref	Native American
10	112836503	rs1800544	G	C	0.452941	0.547059	0.579977	0.420023	11.7058	0.000623059	0.00269788	Alt	European
10	112837538	rs1800545	G	A	0.958824	0.0411765	0.822829	0.177171	21.4119	3.7e-06	2.32e-05	Ref	European
10	115805056	rs1801253	G	C	0.105882	0.894118	0.228486	0.771514	14.6741	0.00012779	0.000623347	Alt	Native American
10	119210375	rs6585436	T	C	0.994118	0.00588235	0.949871	0.0501295	7.50863	0.00614042	0.0215312	Ref	European
10	122900623	rs2901286	C	A	0.917647	0.0823529	0.846777	0.153223	6.53846	0.0105567	0.0354683	Ref	African
10	124214448	rs10490924	G	T	0.764706	0.235294	0.623163	0.376837	14.434	0.000145161	0.000703358	Ref	European
10	124219275	rs3793917	C	G	0.764706	0.235294	0.614814	0.385186	15.5678	7.96e-05	0.000402292	Ref	European
11	243268	rs505404	T	G	0.729412	0.270588	0.945715	0.0542847	160.614	8.31e-37	4.25e-35	Ref	Native American
11	4159457	rs9937	A	G	0.7	0.3	0.601618	0.398382	7.08333	0.00778041	0.0267971	Ref	African
11	8639200	rs4929923	T	C	0.317647	0.682353	0.5729	0.4271	44.3906	2.69e-11	3.15e-10	Alt	European
11	12159661	rs1994318	C	A	0.741176	0.258824	0.50261	0.49739	39.5529	3.19e-10	3.32e-09	Ref	African
11	13293905	rs900145	C	T	0.523529	0.476471	0.432286	0.567714	6.14602	0.0131708	0.0431413	Ref	African
11	20659757	rs2298826	G	A	0.641176	0.358824	0.522798	0.477202	9.43265	0.00213156	0.00836999	Ref	African
11	27667202	rs925946	T	G	0.170588	0.829412	0.0803819	0.919618	17.5137	2.85e-05	0.000155954	Alt	Native American
11	27670108	rs10501087	T	C	0.9	0.1	0.580176	0.419824	70.525	4.54e-17	8.72e-16	Ref	African
11	27677041	rs7124442	C	T	0.188235	0.811765	0.103139	0.896861	12.1784	0.000483471	0.0021281	Alt	Native American
11	27679916	rs6265	C	T	0.9	0.1	0.558178	0.441822	80.2639	3.28e-19	7.25e-18	Ref	African
11	27684517	rs11030104	A	G	0.9	0.1	0.553167	0.446833	82.8345	8.92e-20	2.06e-18	Ref	African
11	27700125	rs7103411	C	T	0.1	0.9	0.449851	0.550149	82.8345	8.92e-20	2.06e-18	Alt	African
11	32895664	rs10767971	T	C	0.182353	0.817647	0.519925	0.480075	76.5424	2.16e-18	4.54e-17	Alt	African
11	35123051	rs1559759	C	A	0.929412	0.0705882	0.6984	0.3016	42.605	6.7e-11	7.51e-10	Ref	African
11	43648368	rs4237643	T	G	0.117647	0.882353	0.197698	0.802302	7.20588	0.0072665	0.025123	Alt	Native American
11	61557803	rs102275	T	C	0.164706	0.835294	0.645406	0.354594	173.194	1.48e-39	8.48e-38	Alt	African
11	64048912	rs477895	C	T	0.0823529	0.917647	0.258635	0.741365	27.5974	1.49e-07	1.14e-06	Alt	European
11	64360274	rs11231825	T	C	0.782353	0.217647	0.662439	0.337561	10.5574	0.00115726	0.00478144	Ref	African
11	69462910	rs9344	G	A	0.7	0.3	0.448144	0.551856	43.9992	3.29e-11	3.81e-10	Ref	African
11	74907582	rs2306168	C	T	0.9	0.1	0.79169	0.20831	11.6571	0.000639565	0.00275866	Ref	European
11	80377052	rs17140547	C	T	0.988235	0.0117647	0.795136	0.204864	39.181	3.86e-10	3.98e-09	Ref	African
11	81235150	rs2032381	G	T	0.982353	0.0176471	0.70598	0.29402	62.5883	2.55e-15	4.27e-14	Ref	African
11	82564294	rs2229437	T	G	0.947059	0.0529412	0.878727	0.121273	7.82359	0.00515688	0.0184249	Ref	African
11	101771433	rs11225055	T	C	0.894118	0.105882	0.696187	0.303813	32.0274	1.52e-08	1.3e-07	Ref	African
11	112026156	rs5744247	G	C	0.776471	0.223529	0.585354	0.414646	24.8686	6.14e-07	4.27e-06	Ref	African
11	113306765	rs4436578	C	T	0.276471	0.723529	0.370229	0.629771	6.45602	0.0110577	0.0370279	Alt	European
11	119099906	rs4938642	G	C	0.994118	0.00588235	0.81925	0.18075	35.5071	2.54e-09	2.38e-08	Ref	African
11	131807171	rs12098973	A	G	0.923529	0.0764706	0.74912	0.25088	28.0168	1.2e-07	9.22e-07	Ref	European
11	133120937	rs2078454	C	A	0.841176	0.158824	0.91071	0.0892898	10.529	0.00117514	0.00483877	Ref	Native American
12	2757769	rs2239128	T	C	0.0529412	0.947059	0.359286	0.640714	69.1352	9.19e-17	1.73e-15	Alt	European
12	6291093	rs7342306	G	A	0.835294	0.164706	0.628355	0.371645	30.893	2.73e-08	2.26e-07	Ref	African
12	6451590	rs4149570	A	C	0.288235	0.711765	0.445843	0.554157	17.3474	3.11e-05	0.000169316	Alt	African
12	6953257	rs11064426	A	C	0.688235	0.311765	0.523638	0.476362	18.488	1.71e-05	9.69e-05	Ref	European
12	10170727	rs11053548	A	G	0.923529	0.0764706	0.767889	0.232111	22.4936	2.11e-06	1.36e-05	Ref	African
12	10471050	rs12303914	A	G	0.0941176	0.905882	0.260075	0.739925	24.0404	9.43e-07	6.38e-06	Alt	Native American
12	11547532	rs2900174	A	G	0.835294	0.164706	0.908718	0.0912818	9.93506	0.0016216	0.0065151	Ref	European
12	11855624	rs2187642	A	C	0.182353	0.817647	0.544962	0.455038	91.2554	1.26e-21	3.26e-20	Alt	European
12	20860093	rs3794271	G	A	0.735294	0.264706	0.27113	0.72887	186.005	2.37e-42	1.46e-40	Ref	African
12	21283322	rs4149015	G	A	0.994118	0.00588235	0.888652	0.111348	19.1983	1.18e-05	6.84e-05	Ref	African
12	21327740	rs4149036	C	A	0.805882	0.194118	0.549221	0.450779	45.9601	1.21e-11	1.45e-10	Ref	European
12	21329738	rs2306283	A	G	0.529412	0.470588	0.287	0.713	48.1987	3.85e-12	4.88e-11	Ref	European
12	21377559	rs4149080	G	C	0.811765	0.188235	0.608901	0.391099	28.6305	8.76e-08	6.81e-07	Ref	European
12	21378021	rs4149081	G	A	0.811765	0.188235	0.608901	0.391099	28.6305	8.76e-08	6.81e-07	Ref	European
12	25484193	rs7965364	C	T	0.364706	0.635294	0.274905	0.725095	6.6165	0.0101038	0.0340277	Alt	European
12	50247468	rs7138803	G	A	0.8	0.2	0.694736	0.305264	8.97653	0.00273469	0.0103903	Ref	African
12	50350953	rs296766	T	C	0.0352941	0.964706	0.135606	0.864394	14.5312	0.000137857	0.000669969	Alt	European
12	51357542	rs12304921	A	G	0.870588	0.129412	0.589177	0.410823	55.9543	7.42e-14	1.1e-12	Ref	African
12	54270228	rs2120991	C	A	0.941176	0.0588235	0.822773	0.177227	16.1905	5.73e-05	0.000297654	Ref	African
12	54736470	rs4326844	A	G	0.111765	0.888235	0.459491	0.540509	82.4652	1.08e-19	2.47e-18	Alt	African
12	58144665	rs2069502	C	T	0.629412	0.370588	0.437005	0.562995	26.06	3.31e-07	2.4e-06	Ref	African
12	58145156	rs2270777	C	T	0.882353	0.117647	0.793097	0.206903	8.09524	0.00443817	0.0160461	Ref	Native American
12	66359752	rs8756	C	A	0.329412	0.670588	0.168309	0.831691	30.3081	3.69e-08	3.01e-07	Alt	Native American
12	77738005	rs6538140	G	A	0.264706	0.735294	0.427331	0.572669	18.8222	1.43e-05	8.22e-05	Alt	African
12	88890671	rs995030	A	G	0.0764706	0.923529	0.293086	0.706914	38.7883	4.72e-10	4.83e-09	Alt	European
12	88953959	rs4474514	G	A	0.0823529	0.917647	0.303844	0.696156	40.0065	2.53e-10	2.66e-09	Alt	European
12	96479267	rs2660869	G	C	0.882353	0.117647	0.964219	0.0357813	33.8618	5.92e-09	5.29e-08	Ref	Native American
12	102965329	rs7964748	A	G	0.894118	0.105882	0.814383	0.185617	7.54529	0.00601671	0.0212463	Ref	Native American
12	112190438	rs6490294	C	A	0.782353	0.217647	0.24205	0.75795	272.051	4.05e-61	4.04e-59	Ref	European
12	112817783	rs11066280	T	A	0.994118	0.00588235	0.848447	0.151553	28.3787	9.98e-08	7.72e-07	Ref	African
12	115094260	rs11067228	A	G	0.323529	0.676471	0.537808	0.462192	30.6468	3.1e-08	2.55e-07	Alt	European
12	117327592	rs7294919	T	C	0.929412	0.0705882	0.770329	0.229671	24.2572	8.43e-07	5.74e-06	Ref	European
12	124460167	rs4765127	G	T	0.735294	0.264706	0.84222	0.15778	14.2657	0.000158728	0.00076361	Ref	Native American
12	125312425	rs10846744	G	C	0.811765	0.188235	0.482302	0.517698	73.8803	8.3e-18	1.67e-16	Ref	European
12	125348263	rs4238001	C	T	0.941176	0.0588235	0.973598	0.0264017	9.21687	0.00239795	0.00931991	Ref	Native American
12	129637348	rs12824981	C	T	0.811765	0.188235	0.878045	0.121955	6.57399	0.010348	0.0348035	Ref	Native American
12	133417802	rs3741489	T	C	0.747059	0.252941	0.656827	0.343173	5.88824	0.0152423	0.0493697	Ref	European
13	21876096	rs9788333	C	G	0.858824	0.141176	0.701122	0.298878	20.4202	6.22e-06	3.75e-05	Ref	African
13	27415673	rs9319321	A	T	0.529412	0.470588	0.317979	0.682021	35.1724	3.02e-09	2.8e-08	Ref	Native American
13	46703142	rs7324845	G	A	0.0588235	0.941176	0.132651	0.867349	8.49749	0.00355638	0.0131502	Alt	European
13	47409034	rs6314	G	A	0.941176	0.0588235	0.973541	0.0264588	9.21687	0.00239795	0.00931991	Ref	Native American
13	47469940	rs6313	G	A	0.735294	0.264706	0.504008	0.495992	35.7932	2.19e-09	2.07e-08	Ref	African
13	52566126	rs9535826	T	G	0.647059	0.352941	0.472191	0.527809	21.25	4.03e-06	2.5e-05	Ref	African
13	95863008	rs11568658	C	A	0.923529	0.0764706	0.854259	0.145741	6.7531	0.00935848	0.0316605	Ref	African
13	103528002	rs17655	G	C	0.717647	0.282353	0.573427	0.426573	15.0049	0.00010723	0.000530082	Ref	European
14	23861811	rs365990	A	G	0.882353	0.117647	0.766863	0.233137	13.0769	0.000298956	0.00137169	Ref	Native American
14	23865885	rs452036	G	A	0.882353	0.117647	0.77714	0.22286	10.9809	0.000920576	0.00386836	Ref	Native American
14	41523462	rs1959947	A	G	0.441176	0.558824	0.261608	0.738392	29.4679	5.69e-08	4.54e-07	Alt	Native American
14	48015982	rs1160351	A	C	0.752941	0.247059	0.396858	0.603142	91.6635	1.03e-21	2.67e-20	Ref	African
14	81598912	rs17111530	T	C	0.958824	0.0411765	0.740751	0.259249	41.9787	9.23e-11	1.02e-09	Ref	European
14	97171075	rs17244419	C	T	0.982353	0.0176471	0.824006	0.175994	29.5071	5.57e-08	4.45e-07	Ref	African
14	101159416	rs7149242	T	G	0.252941	0.747059	0.406367	0.593633	16.4902	4.89e-05	0.00025765	Alt	European
14	101679255	rs6575836	G	A	0.294118	0.705882	0.412138	0.587862	9.71429	0.00182841	0.00727338	Alt	African
14	103040087	rs11628318	T	A	0.582353	0.417647	0.398689	0.601311	23.5539	1.21e-06	8.12e-06	Ref	African
14	103566785	rs2297067	C	T	0.870588	0.129412	0.736903	0.263097	15.9876	6.38e-05	0.000327366	Ref	African
14	104165753	rs861539	G	A	0.941176	0.0588235	0.870663	0.129337	7.51843	0.0061071	0.0215066	Ref	Native American
14	105263608	rs2494752	A	G	0.376471	0.623529	0.63578	0.36422	49.1517	2.37e-12	3.06e-11	Alt	European
15	28365618	rs12913832	A	G	0.888235	0.111765	0.94237	0.0576301	8.60625	0.00335011	0.0124652	Ref	African
15	29731444	rs11856574	G	A	0.8	0.2	0.666677	0.333323	13.9621	0.000186531	0.000886886	Ref	European
15	42683787	rs2412710	G	A	0.964706	0.0352941	0.986577	0.0134225	8.09524	0.00443817	0.0160461	Ref	Native American
15	45500047	rs765787	A	G	0.817647	0.182353	0.702249	0.297751	11.2045	0.000816	0.00345736	Ref	African
15	48392165	rs1834640	A	G	0.447059	0.552941	0.255909	0.744091	31.3997	2.1e-08	1.77e-07	Alt	African
15	51545454	rs12907866	A	G	0.794118	0.205882	0.543787	0.456213	43.803	3.63e-11	4.19e-10	Ref	African
15	54380200	rs11071033	T	C	0.758824	0.241176	0.584475	0.415525	21.767	3.08e-06	1.95e-05	Ref	African
15	58683366	rs1532085	A	G	0.364706	0.635294	0.456023	0.543977	6.06466	0.0137913	0.0450149	Alt	European
15	60781513	rs3743266	T	C	0.882353	0.117647	0.754898	0.245102	15.3051	9.15e-05	0.000457769	Ref	Native American
15	65183801	rs1719271	A	G	0.588235	0.411765	0.394949	0.605051	26.8265	2.23e-07	1.65e-06	Ref	European
15	71424009	rs12904863	T	C	0.935294	0.0647059	0.694036	0.305964	46.5727	8.83e-12	1.08e-10	Ref	African
15	74176557	rs16958445	G	A	0.988235	0.0117647	0.882586	0.117414	18.36	1.83e-05	0.000103177	Ref	African
15	75041341	rs2069526	T	G	0.970588	0.0294118	0.91532	0.0846799	6.30495	0.0120402	0.0398354	Ref	European
15	75043281	rs4646425	C	T	0.970588	0.0294118	0.918395	0.0816054	6.30495	0.0120402	0.0398354	Ref	African
15	75045692	rs4646427	T	C	0.970588	0.0294118	0.915704	0.0842956	6.30495	0.0120402	0.0398354	Ref	European
15	75047426	rs2470890	C	T	0.882353	0.117647	0.80455	0.19545	6.35479	0.0117065	0.0388786	Ref	African
15	78865425	rs588765	T	C	0.0941176	0.905882	0.197894	0.802106	11.9118	0.000557805	0.00242968	Alt	Native American
15	79552379	rs8025118	G	T	0.705882	0.294118	0.536225	0.463775	19.8873	8.21e-06	4.87e-05	Ref	European
15	87064089	rs12591257	A	C	0.994118	0.00588235	0.9217	0.0782997	11.9941	0.000533687	0.00233029	Ref	African
16	14388305	rs1659127	G	A	0.864706	0.135294	0.522055	0.477945	79.3286	5.26e-19	1.15e-17	Ref	African
16	16236650	rs212091	T	C	0.911765	0.0882353	0.776927	0.223073	17.9286	2.29e-05	0.00012715	Ref	African
16	23909952	rs9922316	T	G	0.1	0.9	0.0482202	0.95178	10.625	0.00111569	0.00461755	Alt	Native American
16	27375787	rs8832	A	G	0.382353	0.617647	0.559261	0.440739	21.4737	3.59e-06	2.25e-05	Alt	European
16	27376217	rs1029489	A	G	0.352941	0.647059	0.551907	0.448093	27.5084	1.56e-07	1.18e-06	Alt	European
16	30918487	rs11649653	C	G	0.611765	0.388235	0.156824	0.843176	261.054	1.01e-58	9.51e-57	Ref	African
16	31048079	rs10871454	C	T	0.611765	0.388235	0.16569	0.83431	246.962	1.19e-55	1.05e-53	Ref	African
16	31099011	rs11150606	T	C	0.652941	0.347059	0.334664	0.665336	76.9632	1.74e-18	3.69e-17	Ref	African
16	31102321	rs7294	C	T	0.435294	0.564706	0.890885	0.109115	351.318	2.19e-78	3.01e-76	Alt	African
16	31103796	rs2359612	A	G	0.388235	0.611765	0.833499	0.166501	246.962	1.19e-55	1.05e-53	Alt	African
16	31104509	rs8050894	C	G	0.611765	0.388235	0.162103	0.837897	246.962	1.19e-55	1.05e-53	Ref	African
16	31104878	rs9934438	G	A	0.611765	0.388235	0.169576	0.830424	233.859	8.59e-53	7.07e-51	Ref	African
16	31107689	rs9923231	C	T	0.617647	0.382353	0.169576	0.830424	240.137	3.67e-54	3.11e-52	Ref	African
16	31110981	rs7196161	G	A	0.388235	0.611765	0.841673	0.158327	261.054	1.01e-58	9.51e-57	Alt	European
16	53769677	rs6499640	G	A	0.829412	0.170588	0.738622	0.261378	6.89935	0.00862271	0.0294744	Ref	Native American
16	53816275	rs8050136	C	A	0.917647	0.0823529	0.803013	0.196987	13.5744	0.000229288	0.00107659	Ref	Native American
16	53820527	rs9939609	T	A	0.917647	0.0823529	0.79807	0.20193	14.7059	0.000125654	0.000613341	Ref	Native American
16	53876751	rs12595985	C	A	0.935294	0.0647059	0.736758	0.263242	34.9369	3.41e-09	3.15e-08	Ref	European
16	55844609	rs2244613	G	T	0.358824	0.641176	0.535678	0.464322	21.2825	3.96e-06	2.46e-05	Alt	European
16	58567238	rs37062	A	G	0.476471	0.523529	0.661823	0.338177	27.0269	2.01e-07	1.49e-06	Alt	Native American
16	65895364	rs1126179	A	G	0.347059	0.652941	0.215738	0.784262	16.7202	4.33e-05	0.000229927	Alt	Native American
16	72108093	rs2000999	G	A	0.894118	0.105882	0.709123	0.290877	27.5544	1.53e-07	1.16e-06	Ref	African
16	75167579	rs7195303	G	A	0.0705882	0.929412	0.197349	0.802651	17.7941	2.46e-05	0.000136001	Alt	African
16	80497601	rs4581712	C	A	0.805882	0.194118	0.57353	0.42647	36.6454	1.42e-09	1.37e-08	Ref	African
16	84046715	rs11864146	A	G	0.805882	0.194118	0.928213	0.0717873	39.5411	3.21e-10	3.33e-09	Ref	European
16	84987679	rs2326458	C	A	0.552941	0.447059	0.343172	0.656828	33.9163	5.75e-09	5.16e-08	Ref	African
16	85906616	rs11648716	A	G	0.958824	0.0411765	0.985964	0.0140361	12.6488	0.000375805	0.00169155	Ref	Native American
16	85961562	rs17444745	G	A	0.923529	0.0764706	0.833345	0.166655	9.62022	0.00192446	0.00763173	Ref	African
16	89613123	rs2292954	A	G	0.970588	0.0294118	0.862505	0.137495	16.291	5.43e-05	0.000283339	Ref	African
16	89985940	rs2228479	G	A	0.988235	0.0117647	0.81983	0.18017	33.1794	8.4e-09	7.41e-08	Ref	African
16	89986608	rs2228478	A	G	0.964706	0.0352941	0.801707	0.198293	28.8235	7.93e-08	6.19e-07	Ref	European
17	7091650	rs314253	T	C	0.417647	0.582353	0.535366	0.464634	9.4589	0.00210128	0.0082647	Alt	Native American
17	18232096	rs1979277	G	A	0.776471	0.223529	0.89072	0.10928	21.3907	3.75e-06	2.34e-05	Ref	Native American
17	19804247	rs397969	T	C	0.623529	0.376471	0.78625	0.21375	27.6285	1.47e-07	1.12e-06	Ref	Native American
17	28525011	rs1042173	A	C	0.335294	0.664706	0.245601	0.754399	7.11496	0.00764435	0.0263466	Alt	Native American
17	28564346	rs25531	T	C	0.970588	0.0294118	0.903568	0.096432	8.34821	0.00386067	0.0141504	Ref	European
17	32574448	rs4795893	G	A	0.3	0.7	0.397021	0.602979	6.30633	0.0120307	0.0398354	Alt	African
17	32583132	rs2857657	G	C	0.0176471	0.982353	0.0904474	0.909553	10.529	0.00117514	0.00483877	Alt	African
17	32583269	rs4586	T	C	0.305882	0.694118	0.40483	0.59517	7.04979	0.00792745	0.0272817	Alt	African
17	43892520	rs242941	A	C	0.247059	0.752941	0.128247	0.871753	20.8845	4.88e-06	2.99e-05	Alt	Native American
17	49960309	rs967676	T	C	0.847059	0.152941	0.725389	0.274611	12.9683	0.000316802	0.00145048	Ref	African
17	54850329	rs4794665	A	G	0.111765	0.888235	0.189846	0.810154	6.50589	0.0107518	0.0360277	Alt	Native American
17	61712964	rs7209435	T	C	0.764706	0.235294	0.883165	0.116835	22.6667	1.93e-06	1.25e-05	Ref	Native American
17	68259446	rs623011	A	G	0.241176	0.758824	0.417016	0.582984	21.767	3.08e-06	1.95e-05	Alt	African
17	68326338	rs312691	T	C	0.770588	0.229412	0.604115	0.395885	19.3131	1.11e-05	6.46e-05	Ref	African
17	68976415	rs6501431	C	T	0.135294	0.864706	0.0517722	0.948228	22.9952	1.62e-06	1.07e-05	Alt	Native American
17	70098161	rs9913711	G	C	0.0823529	0.917647	0.231076	0.768924	20.7966	5.11e-06	3.12e-05	Alt	Native American
17	74499400	rs12948783	G	A	0.852941	0.147059	0.92367	0.0763296	11.9941	0.000533687	0.00233029	Ref	Native American
17	75313335	rs4788985	A	G	0.364706	0.635294	0.482988	0.517012	9.4235	0.00214222	0.00840874	Alt	Native American
17	78324259	rs12051723	G	T	0.964706	0.0352941	0.76067	0.23933	39.3742	3.5e-10	3.62e-09	Ref	African
17	78348494	rs6565681	A	G	0.629412	0.370588	0.371096	0.628904	48.8236	2.8e-12	3.59e-11	Ref	Native American
18	3512216	rs17724172	T	C	0.941176	0.0588235	0.828882	0.171118	15.0086	0.000107025	0.000529273	Ref	African
18	5978931	rs1539808	C	T	0.976471	0.0235294	0.804589	0.195411	31.6235	1.87e-08	1.58e-07	Ref	European
18	20720973	rs11082304	G	T	0.694118	0.305882	0.527573	0.472427	18.5111	1.69e-05	9.58e-05	Ref	African
18	22044400	rs4483927	G	T	0.2	0.8	0.368609	0.631391	21.209	4.12e-06	2.55e-05	Alt	European
18	55816791	rs4149601	G	A	0.935294	0.0647059	0.749116	0.250884	31.8769	1.64e-08	1.4e-07	Ref	Native American
18	57673799	rs12964056	A	G	0.370588	0.629412	0.276805	0.723195	7.52811	0.00607436	0.0214404	Alt	European
18	61176266	rs2032224	C	A	0.394118	0.605882	0.221754	0.778246	28.5028	9.36e-08	7.27e-07	Alt	Native American
18	62898666	rs637644	A	G	0.311765	0.688235	0.197118	0.802882	13.2721	0.000269391	0.00124784	Alt	Native American
18	63031236	rs470490	G	T	0.205882	0.794118	0.366	0.634	18.5081	1.69e-05	9.59e-05	Alt	African
19	8672000	rs7249094	G	A	0.464706	0.535294	0.210908	0.789092	65.1596	6.91e-16	1.21e-14	Alt	Native American
19	10000322	rs1862471	C	G	0.435294	0.564706	0.647775	0.352225	33.3818	7.57e-09	6.7e-08	Alt	European
19	10310392	rs2116940	A	G	0.741176	0.258824	0.628372	0.371628	9.10399	0.00255052	0.00985919	Ref	European
19	10395683	rs5498	A	G	0.276471	0.723529	0.700124	0.299876	145.21	1.93e-33	8.77e-32	Alt	European
19	10397403	rs3093030	C	T	0.282353	0.717647	0.745656	0.254344	194.281	3.7e-44	2.39e-42	Alt	European
19	11227326	rs2738446	C	G	0.494118	0.505882	0.786863	0.213137	88.1012	6.22e-21	1.54e-19	Alt	European
19	15990431	rs2108622	C	T	0.882353	0.117647	0.760502	0.239498	14.1747	0.000166595	0.000798639	Ref	African
19	29736342	rs11083866	G	A	0.694118	0.305882	0.551696	0.448304	13.7066	0.000213701	0.0010064	Ref	African
19	39735106	rs8103142	T	C	0.623529	0.376471	0.880781	0.119219	109.707	1.14e-25	3.65e-24	Ref	Native American
19	39738787	rs12979860	C	T	0.623529	0.376471	0.882836	0.117164	109.707	1.14e-25	3.65e-24	Ref	Native American
19	41356379	rs28399433	A	C	0.905882	0.0941176	0.774135	0.225865	16.4035	5.12e-05	0.000268902	Ref	European
19	41515702	rs2279345	T	C	0.1	0.9	0.316118	0.683882	37.1536	1.09e-09	1.07e-08	Alt	African
19	41858876	rs1800471	C	G	0.976471	0.0235294	0.991426	0.00857385	9.05325	0.00262228	0.00998458	Ref	Native American
19	41860296	rs1800469	A	G	0.570588	0.429412	0.454021	0.545979	9.49588	0.00205934	0.00810531	Ref	Native American
19	45376284	rs519113	C	G	0.711765	0.288235	0.814418	0.185582	11.1255	0.000851511	0.00360166	Ref	Native American
19	45403412	rs1160985	C	T	0.429412	0.570588	0.651856	0.348144	37.4836	9.22e-10	9.09e-09	Alt	African
19	45412079	rs7412	C	T	0.994118	0.00588235	0.902276	0.0977238	16.732	4.3e-05	0.000228931	Ref	European
19	45414451	rs439401	T	C	0.764706	0.235294	0.531879	0.468121	37.7778	7.93e-10	7.89e-09	Ref	Native American
19	45415640	rs445925	G	A	0.976471	0.0235294	0.881666	0.118334	14.5067	0.000139664	0.000677397	Ref	European
19	46172278	rs11671664	G	A	0.958824	0.0411765	0.597851	0.402149	91.201	1.3e-21	3.35e-20	Ref	African
20	17122593	rs852069	A	G	0.629412	0.370588	0.71597	0.28403	6.53176	0.0105965	0.0355433	Ref	Native American
20	38820805	rs6028945	G	T	0.958824	0.0411765	0.881909	0.118091	9.57667	0.00197066	0.00779332	Ref	African
20	45288453	rs6066043	G	A	0.758824	0.241176	0.508882	0.491118	41.5289	1.16e-10	1.27e-09	Ref	African
20	60791404	rs3787429	C	T	0.435294	0.564706	0.594012	0.405988	17.783	2.48e-05	0.000136729	Alt	African
20	61981104	rs1044397	C	T	0.464706	0.535294	0.629685	0.370315	19.7715	8.73e-06	5.15e-05	Alt	European
20	61981134	rs1044396	G	A	0.464706	0.535294	0.739423	0.260577	67.7363	1.87e-16	3.44e-15	Alt	European
21	28217320	rs402007	C	G	0.647059	0.352941	0.500466	0.499534	14.7059	0.000125654	0.000613341	Ref	Native American
21	41415044	rs9981861	T	C	0.7	0.3	0.789321	0.210679	7.9291	0.00486459	0.0175267	Ref	Native American
21	42216955	rs2837857	C	T	0.688235	0.311765	0.770145	0.229855	6.52182	0.0106559	0.0357266	Ref	European
21	46957794	rs1051266	T	C	0.370588	0.629412	0.486631	0.513369	9.41698	0.00214985	0.00841714	Alt	Native American
22	19951207	rs4818	C	G	0.852941	0.147059	0.636764	0.363236	34.7566	3.74e-09	3.44e-08	Ref	African
22	19952132	rs4646316	C	T	0.888235	0.111765	0.681988	0.318012	33.2455	8.12e-09	7.17e-08	Ref	African
22	19956781	rs165599	G	A	0.647059	0.352941	0.43687	0.56313	31.0135	2.56e-08	2.14e-07	Ref	African
22	22512415	rs987710	G	A	0.176471	0.823529	0.304884	0.695116	13.4094	0.000250368	0.0011657	Alt	Native American
22	24295286	rs2739330	T	C	0.823529	0.176471	0.595717	0.404283	37.1029	1.12e-09	1.1e-08	Ref	African
22	29196757	rs2269577	G	C	0.658824	0.341176	0.455632	0.544368	29.0811	6.94e-08	5.49e-07	Ref	European
22	37097564	rs2284018	C	T	0.841176	0.158824	0.708421	0.291579	14.9883	0.000108178	0.000534515	Ref	African
22	40075400	rs2294369	G	A	0.817647	0.182353	0.90868	0.0913196	15.5235	8.15e-05	0.000410057	Ref	African
22	42524947	rs3892097	C	T	0.935294	0.0647059	0.969069	0.0309307	7.41818	0.0064568	0.0225604	Ref	Native American
22	42526694	rs1065852	G	A	0.929412	0.0705882	0.485027	0.514973	136.075	1.92e-31	8.05e-30	Ref	African
22	42528976	rs28360521	C	T	0.929412	0.0705882	0.486511	0.513489	132.426	1.21e-30	4.87e-29	Ref	European
22	46594035	rs149711321	T	C	0.976471	0.0235294	0.996349	0.00365103	9.05325	0.00262228	0.00998458	Ref	Native American

## Sheet: Puerto Rico
Chromosome	Position	dbSNP rsID	Reference Allele	Alternate Allele	Observed Reference Allele Frequency	Observed Alterate Allele Frequency	Expected Reference Allele Frequency	Expected Alterate Allele Frequency	Chi-square Statistic	P-value	False Discover Rate (q-value)	Allele with Ancestry Enrichment	Enriched Ancestry	Color Code
1	16505320	rs1497406	A	G	0.591346	0.408654	0.462083	0.537917	14.1027	0.000173097	0.00592095	Ref	African
1	65992625	rs1751492	C	T	0.197115	0.802885	0.369726	0.630274	26.7243	2.34652e-07	2.89239e-05	Alt	European
1	76839536	rs12144344	C	T	0.798077	0.201923	0.666467	0.333533	15.8098	7.0038e-05	0.00270618	Ref	African
1	154418879	rs4537545	C	T	0.447115	0.552885	0.551153	0.448847	9.413	0.00215453	0.0420408	Alt	African
1	226013355	rs1877724	C	T	0.850962	0.149038	0.761356	0.238644	9.50481	0.00204934	0.0405623	Ref	African
2	10262920	rs1130609	T	G	0.403846	0.596154	0.293737	0.706263	12.2708	0.000460108	0.0125838	Alt	African
2	27742603	rs780093	T	C	0.322115	0.677885	0.424367	0.575633	8.68636	0.003206	0.0497227	Alt	African
2	105897740	rs1020064	T	G	0.139423	0.860577	0.226609	0.773391	8.90604	0.00284229	0.0451287	Alt	African
2	108994808	rs1402467	C	G	0.793269	0.206731	0.676255	0.323745	12.6821	0.000369169	0.0108424	Ref	Native American
2	113594867	rs16944	A	G	0.528846	0.471154	0.379318	0.620682	19.6142	9.47638e-06	0.00061387	Ref	African
2	113598107	rs4848306	G	A	0.663462	0.336538	0.540922	0.459078	12.1099	0.000501543	0.0132205	Ref	African
2	130468366	rs10928927	C	T	0.307692	0.692308	0.208012	0.791988	12.9285	0.00032361	0.00980643	Alt	European
2	152981335	rs16830728	G	T	0.908654	0.0913462	0.814929	0.185071	11.6235	0.000651227	0.0163661	Ref	European
2	201021954	rs1569175	T	C	0.192308	0.807692	0.107645	0.892355	16.4692	4.94466e-05	0.00238944	Alt	European
3	2624938	rs2619566	G	A	0.360577	0.639423	0.202352	0.797648	32.4888	1.19881e-08	1.93339e-06	Alt	European
3	45300605	rs33794	A	G	0.716346	0.283654	0.543734	0.456266	25.1111	5.41195e-07	5.0301e-05	Ref	Native American
3	117574822	rs6438424	A	C	0.658654	0.341346	0.538939	0.461061	12.0908	0.000506719	0.0133339	Ref	African
3	160429869	rs7624766	A	G	0.668269	0.331731	0.529481	0.470519	16.2271	5.6185e-05	0.00238944	Ref	European
4	18017730	rs6830062	T	C	0.735577	0.264423	0.832492	0.167508	13.7407	0.000209856	0.00688249	Ref	European
4	100239319	rs1229984	T	C	0.0625	0.9375	0.159529	0.840471	14.4069	0.00014726	0.00514982	Alt	African
5	58713680	rs2547917	G	A	0.889423	0.110577	0.790918	0.209082	11.7266	0.000616141	0.015622	Ref	African
5	93810208	rs6869388	T	C	0.725962	0.274038	0.815586	0.184414	11.6235	0.000651227	0.0163661	Ref	Native American
5	137707315	rs757647	G	A	0.817308	0.182692	0.655402	0.344598	24.5556	7.21979e-07	6.16886e-05	Ref	European
5	165377699	rs9313296	G	C	0.860577	0.139423	0.916484	0.0835163	9.22451	0.00238796	0.0424882	Ref	Native American
6	7102084	rs675209	T	C	0.3125	0.6875	0.451768	0.548232	16.324	5.33835e-05	0.00238944	Alt	European
6	18139802	rs12201199	A	T	0.8125	0.1875	0.891296	0.108704	12.5142	0.000403867	0.0113838	Ref	Native American
6	32448599	rs7748270	C	T	0.403846	0.596154	0.508372	0.491628	9.31114	0.00227765	0.0424882	Alt	Native American
6	32604372	rs9272346	G	A	0.350962	0.649038	0.457259	0.542741	9.37792	0.00219614	0.0424882	Alt	Native American
6	32972404	rs3128935	T	C	0.802885	0.197115	0.891752	0.108248	15.8383	6.89915e-05	0.00267487	Ref	European
6	124951063	rs504008	A	C	0.4375	0.5625	0.327576	0.672424	11.558	0.00067459	0.0167658	Alt	European
6	142512136	rs225675	A	G	0.754808	0.245192	0.640542	0.359458	12.0108	0.000528924	0.0137973	Ref	African
6	149329267	rs2500535	A	G	0.129808	0.870192	0.0610026	0.938997	16.0821	6.06562e-05	0.00238944	Alt	European
6	155929801	rs35229355	C	T	0.995192	0.00480769	0.901616	0.098384	19.9702	7.8658e-06	0.000521272	Ref	European
6	160113872	rs4880	A	G	0.456731	0.543269	0.613233	0.386767	22.1203	2.56086e-06	0.000199537	Alt	European
6	160560845	rs628031	A	G	0.254808	0.745192	0.372385	0.627615	11.8775	0.000568172	0.0145632	Alt	Native American
7	32444435	rs215738	G	A	0.163462	0.836538	0.091277	0.908723	13.0326	0.000306118	0.00944238	Alt	Native American
7	37266352	rs4723619	T	C	0.884615	0.115385	0.946713	0.0532872	16.2215	5.63508e-05	0.00238944	Ref	European
7	80236014	rs13236689	T	G	0.673077	0.326923	0.55999	0.44001	11.2264	0.000806425	0.0194319	Ref	European
7	87152103	rs4148740	A	G	0.923077	0.0769231	0.847244	0.152756	9.45455	0.00210626	0.0411896	Ref	Native American
7	87153585	rs10280101	A	C	0.923077	0.0769231	0.847244	0.152756	9.45455	0.00210626	0.0411896	Ref	Native American
7	87157051	rs7787082	G	A	0.798077	0.201923	0.678668	0.321332	13.761	0.000207604	0.00682585	Ref	European
7	87160561	rs2032583	A	G	0.923077	0.0769231	0.846668	0.153332	9.45455	0.00210626	0.0411896	Ref	Native American
7	87161049	rs4148739	T	C	0.923077	0.0769231	0.846668	0.153332	9.45455	0.00210626	0.0411896	Ref	Native American
7	87161520	rs11983225	T	C	0.923077	0.0769231	0.846668	0.153332	9.45455	0.00210626	0.0411896	Ref	Native American
7	87164986	rs10248420	A	G	0.817308	0.182692	0.694776	0.305224	14.231	0.000161687	0.00559754	Ref	European
7	94925820	rs854548	A	G	0.331731	0.668269	0.238326	0.761674	9.50481	0.00204934	0.0405623	Alt	European
7	99361466	rs2242480	C	T	0.658654	0.341346	0.771535	0.228465	14.3271	0.000153639	0.00534931	Ref	European
7	99382096	rs2740574	C	T	0.1875	0.8125	0.115121	0.884879	10.5978	0.00113221	0.0255485	Alt	Native American
7	127164958	rs6467136	A	G	0.615385	0.384615	0.422803	0.577197	31.5152	1.9789e-08	2.98866e-06	Ref	European
7	139702593	rs17837497	G	A	0.947115	0.0528846	0.985026	0.014974	21.6455	3.27974e-06	0.00024356	Ref	Native American
8	4078353	rs2407314	G	C	0.432692	0.567308	0.566819	0.433181	15.3552	8.90764e-05	0.003352	Alt	African
8	54119214	rs1425902	G	A	0.490385	0.509615	0.38853	0.61147	8.91689	0.00282546	0.0449847	Alt	Native American
8	129787976	rs10956445	T	C	0.870192	0.129808	0.77518	0.22482	10.9951	0.000913526	0.0214781	Ref	African
9	14446001	rs1556032	C	T	0.456731	0.543269	0.604492	0.395508	19.3465	1.09019e-05	0.000694133	Alt	Native American
9	124565820	rs10760187	T	C	0.572115	0.427885	0.393271	0.606729	27.5602	1.5228e-07	1.98102e-05	Ref	European
9	132501881	rs2302821	A	C	0.908654	0.0913462	0.804666	0.195334	14.7031	0.000125841	0.00448246	Ref	European
10	26734587	rs2992257	C	T	0.850962	0.149038	0.74015	0.25985	13.2314	0.000275304	0.00870268	Ref	African
10	64963449	rs4379723	T	C	0.615385	0.384615	0.499903	0.500097	11.0769	0.000874087	0.0207369	Ref	African
10	65133822	rs7923609	A	G	0.610577	0.389423	0.502726	0.497274	9.30855	0.00228087	0.0424882	Ref	African
11	12159661	rs1994318	C	A	0.524038	0.475962	0.417668	0.582332	9.56322	0.00198515	0.0394035	Ref	African
11	35123051	rs1559759	C	A	0.9375	0.0625	0.809139	0.190861	22.5643	2.03228e-06	0.000161448	Ref	African
11	61557803	rs102275	T	C	0.394231	0.605769	0.631292	0.368708	49.5101	1.97357e-12	7.27178e-10	Alt	African
11	67715028	rs308309	C	T	0.115385	0.884615	0.234944	0.765056	16.6859	4.41072e-05	0.00224142	Alt	African
11	133120937	rs2078454	C	A	0.668269	0.331731	0.766245	0.233755	10.679	0.00108359	0.0246615	Ref	Native American
12	2757769	rs2239128	T	C	0.211538	0.788462	0.309086	0.690914	9.02778	0.00265908	0.0427763	Alt	European
12	6291093	rs7342306	G	A	0.802885	0.197115	0.656614	0.343386	19.2454	1.14947e-05	0.000730005	Ref	African
12	20860093	rs3794271	G	A	0.490385	0.509615	0.373146	0.626854	11.8154	0.000587433	0.0149567	Alt	Native American
12	58144665	rs2069502	C	T	0.826923	0.173077	0.695965	0.304035	16.599	4.6175e-05	0.0022862	Ref	African
12	77436148	rs310786	C	T	0.125	0.875	0.213313	0.786687	9.33925	0.00224298	0.0424882	Alt	African
12	115094260	rs11067228	A	G	0.451923	0.548077	0.565659	0.434341	11.2814	0.000782894	0.0189959	Alt	European
12	117002658	rs2089222	G	A	0.807692	0.192308	0.904617	0.0953832	22.1277	2.55107e-06	0.000198881	Ref	European
13	52566126	rs9535826	T	G	0.629808	0.370192	0.448945	0.551055	28.0834	1.16198e-07	1.54216e-05	Ref	African
14	73721775	rs11628713	C	T	0.894231	0.105769	0.786178	0.213822	13.9512	0.000187616	0.00630069	Ref	Native American
14	101679255	rs6575836	G	A	0.144231	0.855769	0.237076	0.762924	9.63779	0.00190615	0.0383449	Alt	African
14	105263608	rs2494752	A	G	0.129808	0.870192	0.219405	0.780595	10.0762	0.00150195	0.0318219	Alt	European
15	63333724	rs3809566	A	G	0.211538	0.788462	0.307075	0.692925	9.02778	0.00265908	0.0427763	Alt	European
15	71424009	rs12904863	T	C	0.951923	0.0480769	0.881641	0.118359	10.2295	0.00138212	0.0297001	Ref	African
15	78894339	rs1051730	G	A	0.769231	0.230769	0.642265	0.357735	14.1799	0.000166135	0.00572959	Ref	Native American
16	7164219	rs1478693	T	G	0.548077	0.451923	0.654524	0.345476	10.281	0.00134404	0.0291882	Ref	European
16	10188060	rs7203315	G	T	0.831731	0.168269	0.89708	0.10292	10.3815	0.00127287	0.0279315	Ref	Native American
16	14041958	rs1799801	T	C	0.807692	0.192308	0.684621	0.315379	15.003	0.000107341	0.00392406	Ref	African
16	31099011	rs11150606	T	C	0.9375	0.0625	0.864718	0.135282	9.28571	0.00230948	0.0424882	Ref	African
16	51609947	rs2030114	G	A	0.682692	0.317308	0.800211	0.199789	17.1842	3.39252e-05	0.00179622	Ref	Native American
16	84046715	rs11864146	A	G	0.826923	0.173077	0.901573	0.0984273	14.1617	0.00016775	0.00577084	Ref	European
17	49960309	rs967676	T	C	0.697115	0.302885	0.594783	0.405217	8.80645	0.00300167	0.0472758	Ref	African
18	75605399	rs9961113	T	C	0.778846	0.221154	0.666253	0.333747	11.4724	0.000706366	0.0174991	Ref	European
19	45403412	rs1160985	C	T	0.403846	0.596154	0.583871	0.416129	27.0497	1.98293e-07	2.48217e-05	Alt	African
19	49206985	rs602662	G	A	0.495192	0.504808	0.605459	0.394541	10.6496	0.00110093	0.0249122	Alt	African
20	61977556	rs2236196	G	A	0.442308	0.557692	0.311756	0.688244	16.3133	5.36862e-05	0.00238944	Alt	Native American
