# Supplementary material for: Genetic ancestry, admixture and health determinants in Latin America
Source: BMC Genomics. 2018 Dec 11;19(Suppl 8):861. doi: 10.1186/s12864-018-5195-7 (PMC6288849; doi:10.1186/s12864-018-5195-7)
Supplement: Supplementary file 2 — Table S2. Lists of pathways that show significant enrichment of genes with mapped ancestry-enriched SNPs for each admixed Latin American population. For each KEGG pathway with significant enrichment of genes with mapped ancestry-enriched SNPs in at least one of the four populations, the overlapping genes and FDR q-values are given. (XLSX 29.6 kb) [file 12864_2018_5195_MOESM2_ESM.xlsx]

## Sheet: Pathway Enrichment
KEGG Pathway	Description	Colombia		Mexico		Peru		Puerto Rico
		Genes	FDR (q-value)	Genes	FDR (q-value)	Genes	FDR (q-value)	Genes	FDR (q-value)
KEGG_GRAFT_VERSUS_HOST_DISEASE	Graft-versus-host disease	HLA-DOA, HLA-C, HLA-B, IL1B, HLA-DQA1, HLA-DQA2, HLA-DQB1, IL1A, FAS, HLA-DRB1	8.97e-12	HLA-DOA, HLA-C, IL1B, HLA-DPB1, HLA-DQA1, HLA-DQA2, HLA-DQB1, FAS, IL6, HLA-DRB1	8.04e-10	HLA-DOA, TNF, HLA-C, HLA-B, IL1B, HLA-DPB1, HLA-DQA1, HLA-DQA2, HLA-DQB1, IL1A, FAS, HLA-DRB1, HLA-DRA	1.49e-12	HLA-DOA, TNF, IL1B, HLA-DQA1, HLA-DQA2, HLA-DQB1, HLA-DRA	1.31e-08
KEGG_LEISHMANIA_INFECTION	Leishmania infection	HLA-DOA, IL1A, CR1, IL10, IL1B, HLA-DQA1, HLA-DQA2, HLA-DQB1, TLR2, CYBA, HLA-DRB1	3.54e-11	HLA-DOA, IL10, IL1B, HLA-DPB1, HLA-DQA1, HLA-DQA2, HLA-DQB1, TLR4, TLR2, FOS, HLA-DRB1	3.98e-09	HLA-DOA, PRKCB, TNF, IL1A, CR1, FCGR2A, IL10, TGFB1, IL1B, HLA-DPB1, HLA-DQA1, HLA-DQA2, HLA-DQB1, TLR4, IL4, TLR2, FOS, HLA-DRB1, HLA-DRA	1.34e-16	HLA-DOA, TNF, CR1, IL1B, HLA-DQA1, HLA-DQA2, HLA-DQB1, HLA-DRA	1.31e-08			NA	No Association/Not Significant Association
KEGG_TYPE_I_DIABETES_MELLITUS	Type I diabetes mellitus	HLA-DOA, HLA-C, HLA-B, IL1B, HLA-DQA1, HLA-DQA2, HLA-DQB1, IL1A, FAS, HLA-DRB1	9.99e-12	HLA-DOA, HLA-C, IL1B, HLA-DPB1, HLA-DQA1, HLA-DQA2, HLA-DQB1, FAS, HLA-DRB1	1.22e-08	HLA-DOA, TNF, HLA-C, HLA-B, IL1B, HLA-DPB1, HLA-DQA1, HLA-DQA2, HLA-DQB1, IL1A, FAS, HLA-DRB1, HLA-DRA	2.67e-12	HLA-DOA, TNF, IL1B, HLA-DQA1, HLA-DQA2, HLA-DQB1, HLA-DRA	1.31e-08
KEGG_ALLOGRAFT_REJECTION	Allograft rejection	HLA-DOA, HLA-C, HLA-B, HLA-DQA1, HLA-DQA2, HLA-DQB1, FAS, IL10, HLA-DRB1	5.16e-11	HLA-DOA, HLA-C, HLA-DPB1, HLA-DQA1, HLA-DQA2, HLA-DQB1, FAS, IL10, HLA-DRB1	3.69e-09	HLA-DOA, TNF, HLA-C, HLA-B, HLA-DPB1, HLA-DQA1, HLA-DQA2, HLA-DQB1, FAS, IL4, IL10, HLA-DRB1, HLA-DRA	3.75e-13	HLA-DOA, TNF, HLA-DQA1, HLA-DQA2, HLA-DQB1, HLA-DRA	1.73e-07
KEGG_ASTHMA	Asthma	HLA-DOA, HLA-DQA1, HLA-DQA2, HLA-DQB1, IL10, HLA-DRB1	5.05e-07	HLA-DOA, HLA-DPB1, HLA-DQA1, HLA-DQA2, HLA-DQB1, IL10, HLA-DRB1	2.36e-07	HLA-DOA, TNF, HLA-DPB1, HLA-DQA1, HLA-DQA2, HLA-DQB1, IL4, IL10, HLA-DRB1, HLA-DRA	3.68e-10	HLA-DOA, TNF, HLA-DQA1, HLA-DQA2, HLA-DQB1, HLA-DRA	5.31e-08
KEGG_METABOLISM_OF_XENOBIOTICS_BY_CYTOCHROME_P450	Metabolism of xenobiotics by cytochrome P450	EPHX1, ADH1B, CYP2C9, CYP2C19, CYP2C8, CYP2B6, UGT1A4, UGT1A1, UGT1A6, CYP1A2, UGT1A9	3.2e-11	EPHX1, CYP3A4, GSTP1, ADH1B, CYP2C9, CYP2C19, CYP2C8, CYP2B6, UGT1A1, UGT1A8, UGT1A9	3.69e-09	CYP3A5, CYP3A4, GSTP1, GSTT1, ADH1B, CYP2C9, CYP2C19, CYP2C8, CYP2B6, UGT1A1, UGT1A8, UGT1A6, CYP1A2, UGT1A9, UGT2B10, UGT2B7	3.75e-13	EPHX1, CYP3A4, ADH1B, CYP2C8, CYP2B6, UGT2B10	5.84e-06
KEGG_VIRAL_MYOCARDITIS	Viral myocarditis	HLA-DOA, ICAM1, HLA-C, HLA-B, CCND1, HLA-DQA1, HLA-DQA2, HLA-DQB1, HLA-DRB1	1.8e-08	HLA-DOA, ICAM1, HLA-C, CCND1, HLA-DPB1, HLA-DQA1, HLA-DQA2, HLA-DQB1, MYH7, HLA-DRB1	5.22e-08	HLA-DOA, ICAM1, HLA-C, HLA-B, CCND1, HLA-DPB1, HLA-DQA1, HLA-DQA2, HLA-DQB1, MYH6, HLA-DRB1, HLA-DRA	1.99e-08	HLA-DOA, ICAM1, HLA-DQA1, HLA-DQA2, HLA-DQB1, HLA-DRA	6.77e-06
KEGG_NEUROACTIVE_LIGAND_RECEPTOR_INTERACTION	Neuroactive ligand-receptor interaction	PTGER2, THRB, DRD2, BDKRB2, TSHR, MC1R, LEPR, MC4R, HTR2A, GIPR, OPRM1, GRIN3A, HTR1A, CHRNA4, LTB4R, TBXA2R	3.3e-10	PTGER4, PTGER3, ADRB2, ADRB1, ADRA2A, THRB, DRD2, BDKRB2, AGTR1, TSHR, GRID1, MC1R, LEPR, ADORA1, HTR4, HTR2A, GIPR, OPRM1, CRHR2, HTR1B, HTR1A, HRH3, CHRNA4, LTB4R	1.07e-13	PTGER4, PTGER3, HRH4, ADRB1, ADRA2A, THRB, DRD1, DRD2, DRD3, BDKRB2, AGTR1, TSHR, MC1R, LEPR, MC4R, ADORA1, HTR4, HTR2A, GIPR, OPRM1, OPRD1, GABRA1, GRIN3A, CRHR2, CRHR1, HTR1B, HTR1A, HRH3, CHRNA5, CHRNA4, GRIN1, LTB4R	1.1e-16	ADRB1, LEPR, OPRM1, OPRK1, F2, CHRNA4, GRIN2A, CHRNA3, LTB4R	1.28e-05
KEGG_HEMATOPOIETIC_CELL_LINEAGE	Hematopoietic cell lineage	CD36, KITLG, IL1A, CR1, CD44, IL1B, HLA-DRB1	1.57e-05	CD36, KITLG, CD9, CD44, IL1B, IL6R, ITGA2, IL4R, IL6, HLA-DRB1	2.51e-07	GP1BA, TNF, CD36, KITLG, THPO, IL1A, CR1, CD9, CD44, IL1B, IL6R, ITGA2, IL4, IL4R, HLA-DRB1, HLA-DRA	1.28e-11	TNF, CD36, ITGA2B, CR1, CD9, CD44, IL1B, IL6R, ITGA2, HLA-DRA	1.69e-10
KEGG_INTESTINAL_IMMUNE_NETWORK_FOR_IGA_PRODUCTION	Intestinal immune network for IgA production	HLA-DOA, HLA-DQA1, HLA-DQA2, HLA-DQB1, IL10, HLA-DRB1	7.96e-06	HLA-DOA, IL15, HLA-DPB1, HLA-DQA1, HLA-DQA2, HLA-DQB1, IL10, IL6, HLA-DRB1	2.15e-08	HLA-DOA, IL15, TGFB1, HLA-DPB1, HLA-DQA1, HLA-DQA2, HLA-DQB1, IL4, IL10, HLA-DRB1, HLA-DRA	2.63e-09	HLA-DOA, HLA-DQA1, HLA-DQA2, HLA-DQB1, HLA-DRA	1.75e-05
KEGG_AUTOIMMUNE_THYROID_DISEASE	Autoimmune thyroid disease	HLA-DOA, TSHR, HLA-C, HLA-B, IL10, HLA-DQA1, HLA-DQA2, HLA-DQB1, FAS, HLA-DRB1	3.75e-11	HLA-DOA, TSHR, HLA-C, IL10, HLA-DPB1, HLA-DQA1, HLA-DQA2, HLA-DQB1, FAS, HLA-DRB1	3.69e-09	HLA-DOA, TSHR, HLA-C, HLA-B, IL10, HLA-DPB1, HLA-DQA1, HLA-DQA2, HLA-DQB1, FAS, IL4, HLA-DRB1, HLA-DRA	3e-11	HLA-DOA, HLA-DQA1, HLA-DQA2, HLA-DQB1, HLA-DRA	2.69e-05
KEGG_ARACHIDONIC_ACID_METABOLISM	Arachidonic acid metabolism	CYP2C9, CYP2C19, CYP2C8, CBR1, CYP2B6, PTGES	1.88e-05	GGT1, PLA2G3, PLA2G4A, PTGS1, CYP2C9, CYP2C19, CYP2C8, CYP2B6, PTGES	9.07e-08	PLA2G3, CYP4F2, PLA2G4A, PTGS1, CYP2C9, CYP2C19, CYP2C8, CBR1, CYP2B6, CBR3, LTA4H, PTGES	1.44e-09	PLA2G3, CYP2C8, CBR1, CYP2B6, PTGES, TBXAS1	2.1e-06
KEGG_RETINOL_METABOLISM	Retinol metabolism	ADH1B, CYP2C9, CYP2C19, CYP2C8, CYP2B6, UGT1A4, UGT1A1, UGT1A6, CYP1A2, UGT1A9	2.07e-10	CYP3A4, ADH1B, CYP26A1, CYP2C9, CYP2C19, CYP2C8, CYP2B6, UGT1A1, UGT1A8, UGT1A9	1.72e-08	CYP3A5, CYP3A4, ADH1B, CYP26A1, CYP2C9, CYP2C19, CYP2C8, CYP2B6, UGT1A1, UGT1A8, UGT1A6, CYP2A6, CYP1A2, UGT1A9, UGT2B10, UGT2B7	1.21e-13	CYP3A4, ADH1B, CYP2C8, CYP2B6, UGT2B10	6.48e-05
KEGG_DRUG_METABOLISM_CYTOCHROME_P450	Drug metabolism - cytochrome P450	CYP2D6, ADH1B, FMO1, CYP2C9, CYP2C19, CYP2C8, CYP2B6, UGT1A4, UGT1A1, UGT1A6, CYP1A2, UGT1A9	5.01e-12	CYP3A4, GSTP1, CYP2D6, ADH1B, FMO1, FMO3, CYP2C9, CYP2C19, CYP2C8, CYP2B6, UGT1A1, UGT1A8, UGT1A9	3.63e-11	CYP3A5, CYP3A4, GSTP1, GSTT1, CYP2D6, ADH1B, FMO1, FMO3, CYP2C9, CYP2C19, CYP2C8, CYP2B6, UGT1A1, UGT1A8, UGT1A6, CYP2A6, CYP1A2, UGT1A9, UGT2B10, UGT2B7	2.13e-17	CYP3A4, ADH1B, CYP2C8, CYP2B6, UGT2B10	0.000103
KEGG_CELL_ADHESION_MOLECULES_CAMS	Cell adhesion molecules (CAMs)	CD276, HLA-DQA1, HLA-DQA2, HLA-DQB1, HLA-DRB1, PVRL2, HLA-DOA, ICAM1, HLA-C, HLA-B	2.32e-07	ITGA9, CD276, HLA-DPB1, HLA-DQA1, HLA-DQA2, HLA-DQB1, HLA-DRB1, HLA-DOA, ICAM1, HLA-C	9.83e-06	CDH5, SELP, HLA-DPB1, HLA-DQA1, HLA-DQA2, HLA-DQB1, HLA-DRB1, PVRL2, HLA-DRA, HLA-DOA, ICAM1, HLA-C, HLA-B, NEGR1	2.77e-07	HLA-DQA1, HLA-DQA2, HLA-DQB1, HLA-DRA, HLA-DOA, ICAM1	0.000127
KEGG_CYTOKINE_CYTOKINE_RECEPTOR_INTERACTION	Cytokine-cytokine receptor interaction	KITLG, LEPR, CXCL13, IL1A, ACVR2B, TNFRSF1B, TNFRSF1A, IL10, IL1B, BMP2, IL28B, IL29, FAS, IL28A	2.54e-08	CTF1, IL23R, INHBC, KITLG, LEPR, IL18, IL15, CXCL13, TNFRSF1B, IL10, TNFRSF10A, IL1B, IL6R, IL28B, IL29, FAS, IL28A, IL4R, IL6	1.58e-09	CCL2, CTF1, TGFB1, CXCL5, INHBC, INHBA, KITLG, LEPR, IL18, IL15, CXCL13, IL1A, ACVR2B, TNF, IL8, TNFRSF1B, TNFRSF1A, IL10, TNFRSF10A, IL1B, IL6R, IL28B, IL29, FAS, IL28A, IL4, IL4R	1.21e-13	LEPR, TNF, CXCR2, CXCR1, TNFRSF1A, IL1B, IL6R	0.000526
KEGG_ANTIGEN_PROCESSING_AND_PRESENTATION	Antigen processing and presentation	HLA-DOA, HLA-C, HLA-B, HLA-DQA1, HLA-DQA2, HLA-DQB1, HLA-DRB1	1.62e-05	HLA-DOA, HLA-C, HLA-DPB1, HLA-DQA1, HLA-DQA2, HLA-DQB1, HLA-DRB1	0.000223	HLA-DOA, HLA-C, HLA-B, HSPA5, HLA-DPB1, HLA-DQA1, HLA-DQA2, HLA-DQB1, HLA-DRB1, HLA-DRA	9.25e-06	HLA-DOA, HLA-DQA1, HLA-DQA2, HLA-DQB1, HLA-DRA	0.000225
KEGG_MAPK_SIGNALING_PATHWAY	MAPK signaling pathway	MAP3K5, MAP3K1, BDNF, FGF2, IL1A, TAOK1, CACNA1C, TNFRSF1A, IL1B, FAS	6.19e-05	MEF2C, MAP3K1, AKT1, BDNF, MAPK10, PLA2G4A, FOS, NGF, TAOK1, PLA2G3, CACNA1C, IL1B, FAS	2.53e-05	MEF2C, MAP3K5, MAP3K1, MAP3K3, AKT1, TGFB1, BDNF, MAPK10, PLA2G4A, CACNG2, MOS, CACNA1I, FOS, IL1A, NGF, TAOK1, PRKCB, TNF, PLA2G3, CACNA1D, CACNA1C, TNFRSF1A, IL1B, FAS	1.37e-10	AKT1, BDNF, TNF, PLA2G3, CACNA1C, TNFRSF1A, IL1B	0.000526
KEGG_ADIPOCYTOKINE_SIGNALING_PATHWAY	Adipocytokine signaling pathway	CD36, RXRG, TNFRSF1B, TNFRSF1A, LEPR	0.000443	PPARGC1A, CD36, MAPK10, RXRB, RXRG, TNFRSF1B, AKT1, LEPR	3.97e-06	PTPN11, TNF, CD36, MAPK10, RXRB, RXRG, TNFRSF1B, AKT1, TNFRSF1A, LEPR, PPARA	9.19e-08	TNF, CD36, AKT1, TNFRSF1A, LEPR	7.64e-05
KEGG_ALZHEIMERS_DISEASE	Alzheimer's disease	ATP2A1, APOE, CACNA1C, TNFRSF1A, GSK3B, IL1B, FAS	0.000559	ATP2A1, LRP1, APOE, ATF6, BAD, CACNA1C, NDUFAB1, GSK3B, IL1B, FAS	6.07e-05	ATP2A1, LRP1, COX4I1, APOE, LPL, ATF6, TNF, BAD, GRIN1, CACNA1D, CACNA1C, TNFRSF1A, GSK3B, IL1B, FAS	6.98e-07	APOE, TNF, GRIN2A, CACNA1C, TNFRSF1A, IL1B	0.000394
KEGG_LINOLEIC_ACID_METABOLISM	Linoleic acid metabolism	CYP1A2, CYP2C9, CYP2C19, CYP2C8	0.000247	CYP3A4, PLA2G3, PLA2G4A, CYP2C9, CYP2C19, CYP2C8	4.31e-06	CYP3A5, CYP3A4, PLA2G3, CYP1A2, PLA2G4A, CYP2C9, CYP2C19, CYP2C8	1.31e-07	CYP3A4, PLA2G3, CYP2C8	0.00182
KEGG_DILATED_CARDIOMYOPATHY	Dilated cardiomyopathy	CACNA1C, ADCY4, TNNT2, ADCY3, GNAS	0.00155	ITGA9, RYR2, ADRB1, CACNA1C, ADCY4, TNNT2, MYL2, ADCY3, ITGA2, GNAS, MYH7	3.84e-08	ADCY8, TNF, IGF1, RYR2, ADRB1, CACNA1D, CACNA1C, ADCY4, CACNG2, TNNT2, MYL2, TGFB1, ADCY3, ITGA2, GNAS, MYH6	2.42e-11	ADCY8, TNF, ADRB1, TPM1, ITGA2B, CACNA1C, ADCY4, ITGA2	5.88e-08
KEGG_CALCIUM_SIGNALING_PATHWAY	Calcium signaling pathway	ATP2A1, ADCY3, BDKRB2, GNAS, CACNA1C, ADCY4, HTR2A, TBXA2R	0.00013	PTGER3, ATP2A1, ADRB2, ADRB1, ADCY3, BDKRB2, GNAS, AGTR1, RYR2, CACNA1C, ADCY4, HTR4, HTR2A	3.6e-07	PTGER3, ATP2A1, ADRB1, DRD1, ADCY3, BDKRB2, GNAS, AGTR1, ADCY8, PRKCB, RYR2, GRIN1, NOS3, CACNA1D, CACNA1C, ADCY4, HTR4, HTR2A, CACNA1I	9.77e-10	ADRB1, ADCY8, GRIN2A, CACNA1C, ADCY4	0.00428
KEGG_APOPTOSIS	Apoptosis	IL1A, TNFRSF1A, IL1B, FAS, EXOG	0.00131	BAD, AKT1, TNFRSF10A, NGF, IL1B, IRAK3, FAS	0.000212	TNF, BAD, IL1A, AKT1, TNFRSF1A, TNFRSF10A, NGF, IL1B, IRAK3, FAS, EXOG	1.16e-06	TNF, AKT1, TNFRSF1A, IL1B	0.0029
KEGG_SYSTEMIC_LUPUS_ERYTHEMATOSUS	Systemic lupus erythematosus	HLA-DQA1, HLA-DQA2, HLA-DQB1, HLA-DRB1, HLA-DOA, IL10	0.00135	HLA-DPB1, HLA-DQA1, HLA-DQA2, HLA-DQB1, HLA-DRB1, HLA-DOA, IL10	0.00253	FCGR2A, HLA-DPB1, HLA-DQA1, HLA-DQA2, HLA-DQB1, HLA-DRB1, HLA-DRA, HLA-DOA, TNF, IL10	0.000307	HLA-DQA1, HLA-DQA2, HLA-DQB1, HLA-DRA, HLA-DOA, TNF, GRIN2A	1.57e-05
KEGG_DRUG_METABOLISM_OTHER_ENZYMES	Drug metabolism - other enzymes	UGT1A4, UGT1A1, UGT1A6, DPYD, CES1, UGT1A9	1.09e-05	CYP3A4, CDA, TPMT, UGT1A1, UGT1A8, TYMP, DPYD, UMPS, UGT1A9, NAT2	3.69e-09	XDH, CYP3A5, CYP3A4, CDA, TPMT, UGT1A1, UGT1A8, ITPA, UGT1A6, CYP2A6, DPYD, UMPS, CES1, UGT1A9, NAT2, UGT2B10, UGT2B7	1.33e-16	CYP3A4, TPMT, UGT2B10	0.00697
KEGG_GNRH_SIGNALING_PATHWAY	GnRH signaling pathway	MAP3K1, ADCY3, GNAS, CACNA1C, ADCY4	0.00225	MAP3K1, ADCY3, GNAS, PLA2G3, MAPK10, PLA2G4A, CACNA1C, ADCY4	6.11e-05	MAP3K1, MAP3K3, ADCY3, GNAS, ADCY8, PRKCB, PLA2G3, MAPK10, CACNA1D, PLA2G4A, CACNA1C, ADCY4	6.11e-07	ADCY8, PLA2G3, CACNA1C, ADCY4	0.00456
KEGG_STEROID_HORMONE_BIOSYNTHESIS	Steroid hormone biosynthesis	CYP7A1, CYP19A1, UGT1A4, UGT1A1, UGT1A6, UGT1A9	1.56e-05	COMT, CYP3A4, CYP7A1, CYP19A1, CYP11B2, UGT1A1, UGT1A8, HSD17B8, UGT1A9	6.25e-08	CYP3A5, COMT, CYP3A4, CYP7A1, CYP19A1, CYP11B2, UGT1A1, UGT1A8, UGT1A6, HSD17B8, CYP7B1, UGT1A9, HSD17B12, UGT2B10, UGT2B7	1.89e-13	CYP3A4, CYP7A1, UGT2B10	0.00806
KEGG_VASCULAR_SMOOTH_MUSCLE_CONTRACTION	Vascular smooth muscle contraction	ADCY3, GNAS, KCNMA1, CACNA1C, ADCY4	0.00372	ADCY3, GNAS, AGTR1, PLA2G3, PLA2G4A, CACNA1C, ADCY4	0.000832	ADCY3, GNAS, AGTR1, ADCY8, PRKCB, KCNMA1, PLA2G3, PPP1R12A, CACNA1D, PLA2G4A, CACNA1C, ADCY4	2.15e-06	ADCY8, PLA2G3, CACNA1C, ADCY4	0.00651
KEGG_PPAR_SIGNALING_PATHWAY	PPAR signaling pathway	CD36, FADS2, CYP7A1, RXRG, FABP1, PPARG, PPARD	4.02e-06	ACADM, CD36, FADS2, CYP7A1, RXRB, RXRG, ACOX3, FABP1, PPARD	3.6e-07	ACADL, ACADM, CD36, FADS2, CYP7A1, APOA5, RXRB, RXRG, ACOX3, LPL, FABP1, PPARA, PPARD	9.08e-10	CD36, FADS2, CYP7A1	0.0133
KEGG_JAK_STAT_SIGNALING_PATHWAY	Jak-STAT signaling pathway	CCND1, LEPR, IL10, CBL, SPRY1, STAM2, IL28B, IL29, IL28A	7.96e-06	CTF1, AKT1, IL23R, CCND1, LEPR, IL10, IL15, IL6R, STAM2, IL28B, IL29, IL28A, IL4R, IL6	1.23e-08	CTF1, AKT1, CCND1, PTPN11, LEPR, IL10, CBL, IL15, IL6R, STAM2, IL28B, IL29, IL28A, IL4, IL4R	4.08e-08	AKT1, LEPR, IL6R, STAM2	0.014
BIOCARTA_IL5_PATHWAY	IL 5 Signaling Pathway	IL1B, HLA-DRB1	0.00824	IL1B, IL6, HLA-DRB1	0.00071	IL4, IL1B, HLA-DRB1, HLA-DRA	6.4e-05	IL1B, HLA-DRA	0.00553
BIOCARTA_PML_PATHWAY	Regulation of transcriptional activity by PML	TNFRSF1B, TNFRSF1A, FAS	0.00101	PRAM1, TNFRSF1B, FAS	0.00305	PRAM1, TNF, TNFRSF1B, TNFRSF1A, FAS	3.01e-05	TNF, TNFRSF1A	0.0125
KEGG_COMPLEMENT_AND_COAGULATION_CASCADES	Complement and coagulation cascades	CR1, F12, F13A1, BDKRB2, CFH	0.000487	VWF, F13A1, FGG, BDKRB2, FGA	0.00304	VWF, F3, CR1, F12, F13A1, FGG, BDKRB2, CFH, FGA	9.13e-06	F2, VWF, CR1	0.0133
KEGG_GAP_JUNCTION	Gap junction	ADCY4, DRD2, GJA1, HTR2A, ADCY3, GNAS	0.000171	ADRB1, ADCY4, DRD2, GJA1, HTR2A, ADCY3, GNAS	0.000235	ADCY8, PRKCB, ADRB1, ADCY4, DRD1, DRD2, GJA1, HTR2A, ADCY3, GNAS	1.01e-05	ADCY8, ADRB1, ADCY4	0.0213
BIOCARTA_NFKB_PATHWAY	NF-kB Signaling Pathway	MAP3K1, IL1A, TNFRSF1B, TNFRSF1A	0.000116	MAP3K1, TNFRSF1B, TLR4	0.00591	MAP3K1, TNF, IL1A, TNFRSF1B, TNFRSF1A, TLR4	8.74e-06	TNF, TNFRSF1A	0.0179
BIOCARTA_INFLAM_PATHWAY	Cytokines and Inflammatory Response	IL1A, IL10, HLA-DRB1	0.00395	IL15, IL10, IL6, HLA-DRB1	0.00107	TNF, IL15, TGFB1, IL8, IL1A, IL4, IL10, HLA-DRB1, HLA-DRA	6.22e-09	TNF, HLA-DRA	0.0254
KEGG_T_CELL_RECEPTOR_SIGNALING_PATHWAY	T cell receptor signaling pathway	NFAT5, IL10, GSK3B, CBL, CDK4	0.00298	AKT1, NFAT5, NCK2, IL10, GSK3B, CDK4, FOS	0.000614	AKT1, NFAT5, NCK2, TNF, IL10, GSK3B, CBL, CDK4, IL4, FOS	4.35e-05	AKT1, TNF, CDK4	0.0324
BIOCARTA_IL1R_PATHWAY	Signal transduction through IL1R	IL1B, MAP3K1, IL1A	0.00553	IL1B, MAP3K1, IRAK3, IL6	0.00171	TNF, TGFB1, IL1B, MAP3K1, IRAK3, IL1A	6.15e-05	TNF, IL1B	0.0313
KEGG_PORPHYRIN_AND_CHLOROPHYLL_METABOLISM	Porphyrin and chlorophyll metabolism	UGT1A6, UGT1A9, FTH1, UGT1A4, UGT1A1	6.13e-05	UGT1A8, UGT1A9, FTH1, UGT1A1	0.00348	UGT1A8, UGT1A6, UGT1A9, FTH1, UGT2B10, UGT2B7, UGT1A1	2.07e-05	FTH1, UGT2B10	0.0458
KEGG_PATHWAYS_IN_CANCER	Pathways in cancer	KITLG, FGF2, CBL, CCND1, RXRG, GSK3B, CDKN2A, CDK4, BMP2, PPARG, PPARD, CDK6, FAS, HDAC1	3e-07	GSTP1, AKT1, KITLG, BAD, MAPK10, FOS, CCND1, RXRB, RXRG, GSK3B, CDKN2A, ITGA2, CDK4, PPARD, CDK6, FAS, HDAC1, IL6	8.3e-08	IGF1, GSTP1, FZD8, AKT1, TGFB1, KITLG, BAD, MAPK10, CBL, CTNNA3, FOS, CCND1, PRKCB, IL8, RXRB, RXRG, GSK3B, CDKN2A, ITGA2, CDK4, PPARD, CDK6, FAS, HDAC1	6.72e-09	NA	NA
BIOCARTA_G1_PATHWAY	Cell Cycle: G1/S Check Point	GSK3B, CDKN2A, CCND1, CDK4, CDK6, HDAC1	3.46e-07	GSK3B, CDKN2A, CCND1, CDK4, CDK6, HDAC1	3.74e-06	GSK3B, CDKN2A, TGFB1, CCND1, CDK4, CDK6, DHFR, HDAC1	1.03e-07	NA	NA
KEGG_CHRONIC_MYELOID_LEUKEMIA	Chronic myeloid leukemia	CDKN2A, CBL, CCND1, CDK4, CDK6, HDAC1	6.29e-05	BAD, AKT1, CDKN2A, CCND1, CDK4, CDK6, HDAC1	6.47e-05	PTPN11, BAD, AKT1, GAB2, CDKN2A, CBL, TGFB1, CCND1, CDK4, CDK6, HDAC1	2.02e-07	NA	NA
KEGG_HYPERTROPHIC_CARDIOMYOPATHY_HCM	Hypertrophic cardiomyopathy (HCM)	NA	NA	ITGA9, RYR2, CACNA1C, TNNT2, MYL2, ITGA2, MYH7, IL6	2.04e-05	TNF, IGF1, RYR2, CACNA1D, CACNA1C, CACNG2, TNNT2, MYL2, TGFB1, ITGA2, MYH6, ACE	1.03e-07	TNF, TPM1, ITGA2B, CACNA1C, ITGA2	0.000188
KEGG_NON_SMALL_CELL_LUNG_CANCER	Non-small cell lung cancer	RXRG, CDKN2A, CCND1, CDK4, CDK6	0.000176	BAD, RXRB, RXRG, AKT1, CDKN2A, CCND1, CDK4, CDK6	7.66e-07	PRKCB, BAD, RXRB, RXRG, AKT1, CDKN2A, CCND1, CDK4, CDK6	1.3e-06	NA	NA
BIOCARTA_BLYMPHOCYTE_PATHWAY	B Lymphocyte Cell Surface Molecules	CR1, HLA-DRB1, ICAM1	0.000316	NA	NA	CR1, HLA-DRB1, HLA-DRA, ICAM1	9.64e-05	CR1, HLA-DRA, ICAM1	0.000127
KEGG_ECM_RECEPTOR_INTERACTION	ECM-receptor interaction	NA	NA	VWF, ITGA9, CD36, SV2C, SV2A, CD44, ITGA2, COL11A2	1.92e-05	GP1BA, VWF, CD36, SV2C, SV2A, CD44, ITGA2, COL11A2	0.000235	VWF, CD36, ITGA2B, CD44, ITGA2	0.000187
BIOCARTA_WNT_PATHWAY	WNT Signaling Pathway	GSK3B, CCND1, PPARD, HDAC1	0.000171	GSK3B, WIF1, CCND1, PPARD, HDAC1	4.97e-05	GSK3B, WIF1, CCND1, PPARD, HDAC1	0.000224	NA	NA
KEGG_ASCORBATE_AND_ALDARATE_METABOLISM	Ascorbate and aldarate metabolism	UGT1A6, UGT1A9, UGT1A4, UGT1A1	0.000154	UGT1A8, ALDH2, UGT1A9, UGT1A1	0.000644	UGT1A8, UGT1A6, ALDH2, UGT1A9, UGT2B10, UGT2B7, UGT1A1	8.13e-07	NA	NA
BIOCARTA_ASBCELL_PATHWAY	Antigen Dependent B Cell Activation	FAS, IL10, HLA-DRB1	0.000409	FAS, IL10, HLA-DRB1	0.00116	FAS, IL4, IL10, HLA-DRB1, HLA-DRA	5.28e-06	NA	NA
KEGG_MELANOMA	Melanoma	FGF2, CDKN2A, CCND1, CDK4, CDK6	0.000546	BAD, AKT1, CDKN2A, CCND1, CDK4, CDK6	0.000475	IGF1, BAD, AKT1, CDKN2A, CCND1, CDK4, CDK6	0.000493	NA	NA
KEGG_MELANOGENESIS	Melanogenesis	EDN1, ADCY3, GNAS, KITLG, MC1R, ADCY4, GSK3B	3.75e-05	ADCY3, GNAS, KITLG, MC1R, ADCY4, GSK3B	0.00269	FZD8, EDN1, ADCY3, GNAS, ADCY8, PRKCB, KITLG, MC1R, ADCY4, GSK3B	2.83e-05	NA	NA
BIOCARTA_GSK3_PATHWAY	Inactivation of Gsk3 by AKT causes accumulation of b-catenin in Alveolar Macrophages	GSK3B, GJA1, CCND1	0.0034	GSK3B, GJA1, CCND1, AKT1, TLR4	5.72e-05	GSK3B, GJA1, CCND1, AKT1, TLR4	0.00026	NA	NA
KEGG_P53_SIGNALING_PATHWAY	p53 signaling pathway	CDKN2A, CCND1, CDK4, FAS, CDK6	0.000487	CDKN2A, CCND1, CDK4, FAS, CDK6	0.00304	IGF1, RRM2B, SERPINB5, CDKN2A, CCND1, CDK4, FAS, CDK6	6.4e-05	NA	NA
KEGG_PANCREATIC_CANCER	Pancreatic cancer	CDKN2A, CCND1, CDK4, CDK6	0.00462	BAD, MAPK10, AKT1, CDKN2A, CCND1, CDK4, CDK6	5.44e-05	BAD, MAPK10, AKT1, CDKN2A, TGFB1, CCND1, CDK4, CDK6	6.96e-05	NA	NA
KEGG_NEUROTROPHIN_SIGNALING_PATHWAY	Neurotrophin signaling pathway	MAP3K5, MAP3K1, SH2B1, BDNF, GSK3B	0.00528	MAP3K1, AKT1, SH2B1, NGF, BDNF, BAD, MAPK10, GSK3B, IRAK3	4.33e-05	MAP3K5, MAP3K1, MAP3K3, AKT1, SH2B1, NGF, BDNF, SORT1, PTPN11, BAD, MAPK10, GSK3B, IRAK3	8.56e-07	NA	NA
BIOCARTA_KERATINOCYTE_PATHWAY	Keratinocyte Differentiation	MAP3K5, MAP3K1, TNFRSF1B, TNFRSF1A, FAS	9.82e-05	MAP3K1, TNFRSF1B, FAS, FOS	0.00479	PRKCB, TNF, MAP3K5, MAP3K1, TNFRSF1B, TNFRSF1A, FAS, FOS	4.04e-06	NA	NA
KEGG_AMYOTROPHIC_LATERAL_SCLEROSIS_ALS	Amyotrophic lateral sclerosis (ALS)	MAP3K5, TNFRSF1B, TNFRSF1A, TOMM40	0.00188	NA	NA	TNF, BAD, MAP3K5, GRIN1, SOD1, TNFRSF1B, TNFRSF1A, TOMM40	1.1e-05	TNF, GRIN2A, TNFRSF1A	0.00761
KEGG_GLIOMA	Glioma	CDKN2A, CCND1, CDK4, CDK6	0.00372	AKT1, CDKN2A, CCND1, CDK4, CDK6	0.00249	PRKCB, IGF1, AKT1, CDKN2A, CCND1, CDK4, CDK6	0.000304	NA	NA
BIOCARTA_IL2RB_PATHWAY	IL-2 Receptor Beta Chain in T cell Activation	CBL, SYK, FAS	0.00813	SYK, BAD, AKT1, FAS, FOS	0.000255	CBL, SYK, BAD, AKT1, FAS, FOS	0.000128	NA	NA
KEGG_SMALL_CELL_LUNG_CANCER	Small cell lung cancer	RXRG, CCND1, CDK4, CDK6	0.00824	RXRB, RXRG, AKT1, CCND1, ITGA2, CDK4, CDK6	0.00016	NA	NA	ITGA2B, AKT1, ITGA2, CDK4	0.0026
BIOCARTA_TOLL_PATHWAY	Toll-Like Receptor Pathway	MAP3K1, TLR3, TLR2	0.00763	MAP3K1, TLR4, FOS, TLR2	0.00255	PPARA, MAP3K1, TLR4, FOS, TLR2	0.000964	NA	NA
KEGG_ALPHA_LINOLENIC_ACID_METABOLISM	alpha-Linolenic acid metabolism	NA	NA	PLA2G4A, FADS2, ACOX3, PLA2G3	0.000248	PLA2G4A, FADS2, ACOX3, PLA2G3	0.000743	FADS2, PLA2G3	0.014
KEGG_NATURAL_KILLER_CELL_MEDIATED_CYTOTOXICITY	Natural killer cell mediated cytotoxicity	NFAT5, ICAM1, HLA-C, HLA-B, SYK, FAS	0.00125	NFAT5, ICAM1, HLA-C, TNFRSF10A, SYK, FAS	0.0083	NFAT5, PTPN11, PRKCB, TNF, ICAM1, HLA-C, HLA-B, TNFRSF10A, SYK, FAS	0.000267	NA	NA
KEGG_PENTOSE_AND_GLUCURONATE_INTERCONVERSIONS	Pentose and glucuronate interconversions	UGT1A6, UGT1A9, XYLB, UGT1A4, UGT1A1	1.11e-05	UGT1A8, UGT1A9, UGT1A1	0.00939	UGT1A8, UGT1A6, UGT1A9, XYLB, UGT2B10, UGT2B7, UGT1A1	1.73e-06	NA	NA
KEGG_ARRHYTHMOGENIC_RIGHT_VENTRICULAR_CARDIOMYOPATHY_ARVC	Arrhythmogenic right ventricular cardiomyopathy (ARVC)	NA	NA	ITGA9, RYR2, CACNA1C, GJA1, ITGA2	0.00415	RYR2, CACNA1D, CACNA1C, CACNG2, GJA1, ITGA2, CTNNA3	0.00071	ITGA2B, CACNA1C, ITGA2	0.0159
KEGG_FC_EPSILON_RI_SIGNALING_PATHWAY	Fc epsilon RI signaling pathway	NA	NA	PLA2G3, MAPK10, PLA2G4A, AKT1, SYK	0.00479	PRKCB, TNF, PLA2G3, MAPK10, PLA2G4A, AKT1, GAB2, SYK, IL4, LYN	3.35e-06	TNF, PLA2G3, AKT1	0.017
BIOCARTA_GRANULOCYTES_PATHWAY	Adhesion and Diapedesis of Granulocytes	IL1A, ICAM1	0.0144	NA	NA	TNF, IL1A, ICAM1, SELP, IL8	1.15e-05	TNF, ICAM1	0.00924
BIOCARTA_RACCYCD_PATHWAY	Influence of Ras and Rho proteins on G1 to S Transition	CCND1, CDK4, CDK6	0.00309	CCND1, CDK4, AKT1, CDK6	0.000729	NA	NA	CDK4, AKT1	0.0213
KEGG_FOCAL_ADHESION	Focal adhesion	NA	NA	AKT1, MYL2, COL11A2, VWF, BAD, MAPK10, ITGA9, PARVB, CCND1, BCAR1, GSK3B, ITGA2	8.84e-06	IGF1, AKT1, MYL2, COL11A2, VWF, PPP1R12A, BAD, MAPK10, PARVB, CCND1, BCAR1, PRKCB, GSK3B, ITGA2	2.29e-05	AKT1, VWF, ITGA2B, ITGA2	0.0276
KEGG_TOLL_LIKE_RECEPTOR_SIGNALING_PATHWAY	Toll-like receptor signaling pathway	NA	NA	AKT1, MAPK10, IL1B, TLR4, FOS, TLR2, IL6	0.000461	AKT1, TNF, IL8, MAPK10, IL1B, TLR4, FOS, TLR2	0.000744	AKT1, TNF, IL1B	0.0284
KEGG_CHEMOKINE_SIGNALING_PATHWAY	Chemokine signaling pathway	ADCY3, ADCY4, GSK3B, CXCL13, GRK4	0.0211	NA	NA	CCL2, AKT1, GNB3, CXCL5, ADCY3, BCAR1, ADCY8, PRKCB, IL8, WASL, ADCY4, GSK3B, CXCL13, ELMO1, GRK4, LYN	5.66e-07	AKT1, ADCY8, CXCR2, CXCR1, ADCY4, ELMO1	0.000672
BIOCARTA_LAIR_PATHWAY	Cells and Molecules involved in local acute inflammatory response	IL1A, ICAM1	0.0182	NA	NA	TNF, IL1A, ICAM1, SELP, IL8	3.01e-05	TNF, ICAM1	0.0125
BIOCARTA_NFAT_PATHWAY	NFAT and Hypertrophy of the heart (Transcription in the broken heart)	FGF2, EDN1, GSK3B	0.0182	MEF2C, CTF1, AKT1, GSK3B	0.00826	MEF2C, IGF1, CTF1, AKT1, EDN1, GSK3B, AGT	0.000128	NA	NA
BIOCARTA_CYTOKINE_PATHWAY	Cytokine Network	NA	NA	IL18, IL15, IL10, IL6	0.000429	IL18, TNF, IL1A, IL15, IL4, IL10, IL8	3.39e-07	NA	NA
BIOCARTA_CELLCYCLE_PATHWAY	Cyclins and Cell Cycle Regulation	CCND1, CDKN2A, CDK4, CDK6	0.000116	CCND1, CDKN2A, CDK4, CDK6	0.000475	NA	NA	NA	NA
KEGG_COLORECTAL_CANCER	Colorectal cancer	NA	NA	BAD, MAPK10, AKT1, GSK3B, CCND1, FOS	0.000248	BAD, MAPK10, AKT1, GSK3B, TGFB1, CCND1, FOS	0.000235	NA	NA
KEGG_FATTY_ACID_METABOLISM	Fatty acid metabolism	NA	NA	ACADS, ALDH2, ACADM, ADH1B, ACOX3	0.00041	ACADS, ACADL, ALDH2, ACADM, ADH1B, ACOX3	0.000224	NA	NA
KEGG_CARDIAC_MUSCLE_CONTRACTION	Cardiac muscle contraction	NA	NA	RYR2, ATP1B1, CACNA1C, TNNT2, MYL2, MYH7	0.000828	RYR2, ATP1B1, CACNA1D, CACNA1C, COX4I1, CACNG2, TNNT2, MYL2, MYH6	2.8e-05	NA	NA
BIOCARTA_NUCLEARRS_PATHWAY	Nuclear Receptors in Lipid Metabolism and Toxicity	PPARG, PPARD, CYP1A2	0.000726	NA	NA	ABCB1, PPARD, PPARA, CYP1A2	0.000307	NA	NA
BIOCARTA_CARM_ER_PATHWAY	CARM1 and Regulation of the Estrogen Receptor	NA	NA	MEF2C, PPARGC1A, ERCC3, ESR1, CCND1, HDAC1	1.26e-05	MEF2C, ERCC3, ESR1, CCND1, HDAC1	0.00076	NA	NA
KEGG_PURINE_METABOLISM	Purine metabolism	NA	NA	NA	NA	XDH, ATIC, PDE4D, ADCY3, GDA, DCK, ADCY8, RRM2B, ADCY4, ITPA, RRM1, PDE8B	4.43e-05	PDE4D, GDA, ADCY8, ADCY4, RRM2	0.00272
BIOCARTA_HIVNEF_PATHWAY	HIV-I Nef: negative effector of Fas and TNF	MAP3K5, MAP3K1, TNFRSF1B, TNFRSF1A, FAS	0.000243	NA	NA	TNF, MAP3K5, MAP3K1, TNFRSF1B, TNFRSF1A, FAS	0.00102	NA	NA
KEGG_STARCH_AND_SUCROSE_METABOLISM	Starch and sucrose metabolism	UGT1A4, UGT1A1, UGT1A6, UGT1A9	0.00178	NA	NA	UGT1A1, UGT1A8, UGT1A6, UGT1A9, UGT2B10, UGT2B7	0.000619	NA	NA
KEGG_ENDOCYTOSIS	Endocytosis	LDLR, NEDD4L, HLA-C, HLA-B, CBL, STAM2, GRK4	0.000881	NA	NA	NA	NA	ADRB1, LDLR, CXCR2, CXCR1, STAM2	0.00456
BIOCARTA_FCER1_PATHWAY	Fc Epsilon Receptor I Signaling in Mast Cells	NA	NA	SYK, PLA2G4A, MAP3K1, FOS	0.00348	PRKCB, SYK, PLA2G4A, MAP3K1, FOS, LYN	0.000197	NA	NA
BIOCARTA_TH1TH2_PATHWAY	Th1/Th2 Differentiation	NA	NA	IL18, IL4R, HLA-DRB1	0.00405	IL18, IL4, IL4R, HLA-DRB1, HLA-DRA	5.15e-05	NA	NA
KEGG_ABC_TRANSPORTERS	ABC transporters	NA	NA	ABCC2, ABCC3, ABCC4, ABCG8	0.00415	ABCA1, ABCC2, ABCC6, ABCG2, ABCC4, ABCB1, ABCC1, ABCG8	2.95e-06	NA	NA
KEGG_B_CELL_RECEPTOR_SIGNALING_PATHWAY	B cell receptor signaling pathway	NA	NA	AKT1, NFAT5, GSK3B, SYK, FOS	0.00409	PRKCB, AKT1, NFAT5, GSK3B, SYK, FOS, LYN	0.000668	NA	NA
KEGG_VEGF_SIGNALING_PATHWAY	VEGF signaling pathway	NA	NA	PLA2G3, BAD, PLA2G4A, AKT1, NFAT5	0.00415	PRKCB, PLA2G3, BAD, NOS3, PLA2G4A, AKT1, NFAT5	0.00071	NA	NA
BIOCARTA_LONGEVITY_PATHWAY	The IGF-1 Receptor and Longevity	NA	NA	NA	NA	SOD1, SOD2, IGF1, AKT1	0.000307	SOD2, AKT1	0.0104
KEGG_CELL_CYCLE	Cell cycle	CCND1, GSK3B, CDKN2A, CDK4, CDK6, HDAC1	0.000897	CCND1, GSK3B, CDKN2A, CDK4, CDK6, HDAC1	0.00647	NA	NA	NA	NA
BIOCARTA_SODD_PATHWAY	SODD/TNFR1 Signaling Pathway	TNFRSF1B, TNFRSF1A	0.00824	NA	NA	NA	NA	TNF, TNFRSF1A	0.00553
BIOCARTA_MONOCYTE_PATHWAY	Monocyte and its Surface Molecules	CD44, ICAM1	0.00953	NA	NA	NA	NA	CD44, ICAM1	0.00651
KEGG_BLADDER_CANCER	Bladder cancer	CDKN2A, CCND1, CDK4	0.00975	CDKN2A, TYMP, CCND1, CDK4	0.00376	NA	NA	NA	NA
KEGG_VASOPRESSIN_REGULATED_WATER_REABSORPTION	Vasopressin-regulated water reabsorption	ADCY3, GNAS, AQP2	0.011	ADCY3, DCTN5, STX4, GNAS	0.00415	NA	NA	NA	NA
BIOCARTA_ERYTH_PATHWAY	Erythrocyte Differentiation Pathway	IL1A, KITLG	0.0156	NA	NA	IGF1, IL1A, TGFB1, KITLG	0.000307	NA	NA
BIOCARTA_SPPA_PATHWAY	Aspirin Blocks Signaling Pathway Involved in Platelet Activation	NA	NA	PLA2G4A, PTGS1, SYK	0.00529	NA	NA	F2, TBXAS1	0.017
KEGG_BIOSYNTHESIS_OF_UNSATURATED_FATTY_ACIDS	Biosynthesis of unsaturated fatty acids	NA	NA	FADS1, FADS2, ACOX3	0.00529	NA	NA	FADS1, FADS2	0.017
KEGG_ONE_CARBON_POOL_BY_FOLATE	One carbon pool by folate	MTR, MTHFR	0.0182	NA	NA	DHFR, SHMT1, MTR, ATIC, MTHFR	3.01e-05	NA	NA
BIOCARTA_RELA_PATHWAY	Acetylation and Deacetylation of RelA in The Nucleus	TNFRSF1B, TNFRSF1A	0.0172	NA	NA	NA	NA	TNF, TNFRSF1A	0.0116
BIOCARTA_TID_PATHWAY	Chaperones modulate interferon Signaling Pathway	TNFRSF1B, TNFRSF1A	0.0218	NA	NA	NA	NA	TNF, TNFRSF1A	0.014
KEGG_FC_GAMMA_R_MEDIATED_PHAGOCYTOSIS	Fc gamma R-mediated phagocytosis	NA	NA	NA	NA	AKT1, FCGR2A, DNM3, PRKCB, MYO10, WASL, PLA2G4A, GAB2, LIMK2, SYK, LYN	2.87e-06	NA	NA
BIOCARTA_CARDIACEGF_PATHWAY	Role of EGF Receptor Transactivation by GPCRs in Cardiac Hypertrophy	NA	NA	NA	NA	PRKCB, EDN1, AGT, AGTR1, FOS	4.04e-05	NA	NA
BIOCARTA_FREE_PATHWAY	Free Radical Induced Apoptosis	NA	NA	NA	NA	SOD1, XDH, TNF, IL8	6.4e-05	NA	NA
BIOCARTA_ALK_PATHWAY	ALK in cardiac myocytes	NA	NA	NA	NA	MEF2C, NOG, GSK3B, MYL2, TGFB1, BMP5	0.000112	NA	NA
KEGG_TGF_BETA_SIGNALING_PATHWAY	TGF-beta signaling pathway	NA	NA	NA	NA	NOG, TNF, INHBC, INHBA, TGFB1, ACVR2B, BMP5, BMP6	0.000268	NA	NA
BIOCARTA_GLEEVEC_PATHWAY	Inhibition of Cellular Proliferation by Gleevec	NA	NA	MAP3K1, AKT1, BAD, FOS	0.000475	NA	NA	NA	NA
KEGG_LONG_TERM_DEPRESSION	Long-term depression	NA	NA	NA	NA	PRKCB, IGF1, CRHR1, PLA2G3, PLA2G4A, GNAS, LYN	0.000461	NA	NA
KEGG_GLYCEROLIPID_METABOLISM	Glycerolipid metabolism	NA	NA	NA	NA	DGKE, LPL, ALDH2, DGKB, LIPC, PNPLA3	0.000463	NA	NA
KEGG_GLUTATHIONE_METABOLISM	Glutathione metabolism	NA	NA	NA	NA	GSTP1, GSTT1, RRM2B, RRM1, GCLC, GCLM	0.000507	NA	NA
KEGG_PYRIMIDINE_METABOLISM	Pyrimidine metabolism	NA	NA	NA	NA	DCK, RRM2B, CDA, ITPA, RRM1, DPYD, UMPS, AK3	0.000601	NA	NA
BIOCARTA_FIBRINOLYSIS_PATHWAY	Fibrinolysis Pathway	NA	NA	FGG, F13A1, FGA	0.00116	NA	NA	NA	NA
BIOCARTA_AT1R_PATHWAY	Angiotensin II mediated activation of JNK Pathway via Pyk2 dependent signaling	NA	NA	NA	NA	MEF2C, PRKCB, MAP3K1, AGT, AGTR1	0.000862	NA	NA
BIOCARTA_BCR_PATHWAY	BCR Signaling Pathway	NA	NA	NA	NA	PRKCB, SYK, MAP3K1, FOS, LYN	0.000964	NA	NA
KEGG_VIBRIO_CHOLERAE_INFECTION	Vibrio cholerae infection	ATP6V1H, ADCY3, ATP6V1C2, GNAS	0.00225	NA	NA	NA	NA	NA	NA
KEGG_THYROID_CANCER	Thyroid cancer	CCND1, RXRG, PPARG	0.00395	NA	NA	NA	NA	NA	NA
KEGG_REGULATION_OF_ACTIN_CYTOSKELETON	Regulation of actin cytoskeleton	NA	NA	NA	NA	NA	NA	ARHGEF7, LIMK2, F2, ITGA2B, ITGA2	0.00798
BIOCARTA_DC_PATHWAY	Dendritic cells in regulating TH1 and TH2 Development	NA	NA	TLR4, TLR2, IL10	0.00529	NA	NA	NA	NA
BIOCARTA_GCR_PATHWAY	Corticosteroids and cardioprotection	NA	NA	GNAS, AKT1, ADRB2	0.00529	NA	NA	NA	NA
BIOCARTA_HER2_PATHWAY	Role of ERBB2 in Signal Transduction and Oncology	NA	NA	IL6R, ESR1, IL6	0.00529	NA	NA	NA	NA
BIOCARTA_IL6_PATHWAY	IL 6 signaling pathway	NA	NA	IL6R, FOS, IL6	0.00529	NA	NA	NA	NA
KEGG_BETA_ALANINE_METABOLISM	beta-Alanine metabolism	NA	NA	ALDH2, ACADM, DPYD	0.00529	NA	NA	NA	NA
BIOCARTA_PTDINS_PATHWAY	Phosphoinositides and their downstream targets.	NA	NA	GSK3B, AKT1, BAD	0.00591	NA	NA	NA	NA
KEGG_ERBB_SIGNALING_PATHWAY	ErbB signaling pathway	NA	NA	BAD, MAPK10, AKT1, GSK3B, NCK2	0.0065	NA	NA	NA	NA
KEGG_AXON_GUIDANCE	Axon guidance	NA	NA	NFAT5, NCK2, SEMA5A, GSK3B, LIMK2, EPHA2	0.00654	NA	NA	NA	NA
KEGG_ENDOMETRIAL_CANCER	Endometrial cancer	NA	NA	BAD, AKT1, GSK3B, CCND1	0.00654	NA	NA	NA	NA
KEGG_PROSTATE_CANCER	Prostate cancer	NA	NA	GSTP1, BAD, AKT1, GSK3B, CCND1	0.00696	NA	NA	NA	NA
KEGG_LONG_TERM_POTENTIATION	Long-term potentiation	NA	NA	NA	NA	NA	NA	ADCY8, GRIN2A, CACNA1C	0.0136
KEGG_MATURITY_ONSET_DIABETES_OF_THE_YOUNG	Maturity onset diabetes of the young	NA	NA	SLC2A2, HNF4A, PAX4	0.00709	NA	NA	NA	NA
BIOCARTA_EGFR_SMRTE_PATHWAY	Map Kinase Inactivation of SMRT Corepressor	MAP3K1, THRB	0.00953	NA	NA	NA	NA	NA	NA
BIOCARTA_LYM_PATHWAY	Adhesion and Diapedesis of Lymphocytes	IL1A, ICAM1	0.00953	NA	NA	NA	NA	NA	NA
KEGG_ALDOSTERONE_REGULATED_SODIUM_REABSORPTION	Aldosterone-regulated sodium reabsorption	KCNJ1, ATP1B1, NEDD4L	0.00975	NA	NA	NA	NA	NA	NA
BIOCARTA_BAD_PATHWAY	Regulation of BAD phosphorylation	NA	NA	KITLG, BAD, AKT1	0.00787	NA	NA	NA	NA
KEGG_INSULIN_SIGNALING_PATHWAY	Insulin signaling pathway	NA	NA	PPARGC1A, AKT1, BAD, MAPK10, GSK3B, PPP1R3B	0.0083	NA	NA	NA	NA
KEGG_GLYCEROPHOSPHOLIPID_METABOLISM	Glycerophospholipid metabolism	NA	NA	NA	NA	NA	NA	PLA2G3, DGKB, PISD	0.0162
BIOCARTA_AGPCR_PATHWAY	Attenuation of GPCR Signaling	GNAS, GRK4	0.0127	NA	NA	NA	NA	NA	NA
KEGG_TYPE_II_DIABETES_MELLITUS	Type II diabetes mellitus	SLC2A2, CACNA1C, KCNJ11	0.013	NA	NA	NA	NA	NA	NA
BIOCARTA_P53HYPOXIA_PATHWAY	Hypoxia and p53 in the Cardiovascular system	NA	NA	NA	NA	NA	NA	ABCB1, AKT1	0.0179
BIOCARTA_NTHI_PATHWAY	NFkB activation by Nontypeable Hemophilus influenzae	NA	NA	NA	NA	NA	NA	TNF, IL1B	0.0192
KEGG_PROGESTERONE_MEDIATED_OOCYTE_MATURATION	Progesterone-mediated oocyte maturation	NA	NA	NA	NA	NA	NA	ADCY8, ADCY4, AKT1	0.0196
BIOCARTA_STRESS_PATHWAY	TNF/Stress Related Signaling	NA	NA	NA	NA	NA	NA	TNF, TNFRSF1A	0.0202
BIOCARTA_CTL_PATHWAY	CTL mediated immune response against target cells	ICAM1, FAS	0.0156	NA	NA	NA	NA	NA	NA
BIOCARTA_HSP27_PATHWAY	Stress Induction of HSP Regulation	IL1A, FAS	0.0156	NA	NA	NA	NA	NA	NA
BIOCARTA_PITX2_PATHWAY	Multi-step Regulation of Transcription by Pitx2	GSK3B, HDAC1	0.0156	NA	NA	NA	NA	NA	NA
KEGG_TERPENOID_BACKBONE_BIOSYNTHESIS	Terpenoid backbone biosynthesis	FDPS, HMGCR	0.0156	NA	NA	NA	NA	NA	NA
BIOCARTA_P53_PATHWAY	p53 Signaling Pathway	CCND1, CDK4	0.0172	NA	NA	NA	NA	NA	NA
KEGG_PRIMARY_BILE_ACID_BIOSYNTHESIS	Primary bile acid biosynthesis	CYP7A1, CH25H	0.0172	NA	NA	NA	NA	NA	NA
BIOCARTA_TNFR1_PATHWAY	TNFR1 Signaling Pathway	NA	NA	NA	NA	NA	NA	TNF, TNFRSF1A	0.0254
KEGG_HEDGEHOG_SIGNALING_PATHWAY	Hedgehog signaling pathway	GSK3B, BMP2, BMP6	0.0182	NA	NA	NA	NA	NA	NA
BIOCARTA_41BB_PATHWAY	The 4-1BB-dependent immune response	MAP3K5, MAP3K1	0.0182	NA	NA	NA	NA	NA	NA
BIOCARTA_IL10_PATHWAY	IL-10 Anti-inflammatory Signaling Pathway	IL1A, IL10	0.0182	NA	NA	NA	NA	NA	NA
BIOCARTA_SPRY_PATHWAY	Sprouty regulation of tyrosine kinase signals	SPRY1, CBL	0.02	NA	NA	NA	NA	NA	NA
BIOCARTA_TNFR2_PATHWAY	TNFR2 Signaling Pathway	MAP3K1, TNFRSF1B	0.02	NA	NA	NA	NA	NA	NA
BIOCARTA_PAR1_PATHWAY	Thrombin signaling and protease-activated receptors	NA	NA	NA	NA	NA	NA	F2, ARHGEF7	0.0381
BIOCARTA_CERAMIDE_PATHWAY	Ceramide Signaling Pathway	MAP3K1, TNFRSF1A	0.0277	NA	NA	NA	NA	NA	NA
